# Supplementary material for: Porphyromonas gingivalis aggravates colitis via a gut microbiota-linoleic acid metabolism-Th17/Treg cell balance axis
Source: Nat Commun. 2024 Feb 22;15:1617. doi: 10.1038/s41467-024-45473-y (PMC10883948; doi:10.1038/s41467-024-45473-y)
Supplement: Supplementary file 4 — Source Data [file 41467_2024_45473_MOESM4_ESM.xlsx]

## Sheet: Fig.1
Fig.1b	Day	DSS+PBS					DSS+LiPg					DSS+DePg
	0	100	100	100	100	100	100	100	100	100	100	100	100	100	100	100
	1	108.02	107.22	106.01	107.08	107.88	107.73	106.98	105.34	106.68	107.48	104.82	106.21	107.16	106.06	106.8
	2	104.34	105	106.01	105.11	105.91	108.06	105.41	106.5	106.65	107.45	105.78	104.53	106.58	105.63	106.43
	3	98	96.65	99	97.88	98.68	95.56	95.23	94.87	95.22	96.02	97.65	97.85	98.36	97.95	98.7
	4	96	95.31	96.21	95.84	96.64	90	91.89	92.56	91.48	92.28	94	94.23	93.23	93.82	94.62
	5	93	92.47	93.52	92.99	93.79	82	83.24	80	81.74	82.54	90	90.87	85	88.6	89.42
	6	88	89.24	88.33	88.52	89.32	77.33	78	74.4	76.57	77.37	84.24	83.21	80.55	82.6	83.46
	7	83	81.44	82.34	82.26	83.06	68.45	64.66	69	67.37	68.17	78	74.45	77.78	76.7	77.54
	Day	DSS+PBS			DSS+LiPg			DSS+DePg
		Mean	SEM	N	Mean	SEM	N	Mean	SEM	N
	0	100	0	5	100	0	5	100	0	5
	1	107.242	0.357553	5	106.842	0.418144	5	106.21	0.400325	5
	2	105.274	0.309881	5	106.814	0.450207	5	105.79	0.363799	5
	3	98.042	0.405616	5	95.38	0.193675	5	98.102	0.189087	5
	4	96	0.218563	5	91.642	0.449092	5	93.98	0.230282	5
	5	93.154	0.229883	5	81.904	0.540866	5	88.778	1.01457	5
	6	88.682	0.258232	5	76.734	0.625976	5	82.812	0.623662	5
	7	82.42	0.294822	5	67.53	0.764179	5	76.894	0.649474	5
Fig.1c	Day	DSS+PBS					DSS+LiPg					DSS+DePg
	0	0	0	0	0	0	0	0	0	0	0	0	0	0	0	0
	1	0	0	0	0	0	0	0	0	0	0	0	0	0	0	0
	2	0	0	0	0	0	1	1	0	1	1	0	1	1	1	1
	3	2	1	1	1	2	3	5	1	3	4	3	2	2	2	3
	4	4	2	3	3	4	9	7	6	7	8	6	5	8	6	7
	5	6	5	7	6	7	11	11	10	10	11	10	7	12	9	10
	6	9	8	7	8	9	15	14	13	14	15	11	12	12	11	12
	7	10	9	8	9	10	16	15	16	15	16	13	14	14	13	14
	Day	DSS+PBS			DSS+LiPg			DSS+DePg
		Mean	SEM	N	Mean	SEM	N	Mean	SEM	N
	0	0	0	5	0	0	5	0	0	5
	1	0	0	5	0	0	5	0	0	5
	2	0	0	5	0.8	0.2	5	0.8	0.2	5
	3	1.4	0.244949	5	3.2	0.663325	5	2.4	0.244949	5
	4	3.2	0.374166	5	7.4	0.509902	5	6.4	0.509902	5
	5	6.2	0.374166	5	10.6	0.244949	5	9.6	0.812404	5
	6	8.2	0.374166	5	14.2	0.374166	5	11.6	0.244949	5
	7	9.2	0.374166	5	15.6	0.244949	5	13.6	0.244949	5
Fig.1e	colon length	DSS+PBS	DSS+LiPg	DSS+DePg
		8.6	6.9	7.9
		8.9	6.6	8.3
		8.9	7.1	7.7
		8.8	6.8	7.9
		7.9	6.1	7.1
	DSS+PBS	Mean	8.624
		SEM	0.184326
		N	5
	DSS+LiPg	Mean	6.73067
		SEM	0.157573
		N	5
	DSS+DePg	Mean	7.80867
		SEM	0.185195
		N	5
Fig.1g	DSS+PBS	DSS+LiPg	DSS+DePg
	2.5	8	4
	3	7	5
	2.5	7	3.5
	2.5	7.5	4
	3	8	4.5
	DSS+PBS	Mean	2.71867
		SEM	0.105059
		N	5
	DSS+LiPg	Mean	7.47933
		SEM	0.233772
		N	5
	DSS+DePg	Mean	4.24867
		SEM	0.255063
		N	5
Fig.1l	Percentage of Th17 in MLN	DSS+PBS	DSS+LiPg	DSS+DePg		Percentage of Th17 in MLN	DSS+PBS			DSS+LiPg			DSS+DePg
		0.42	3.41	1.31			Mean	SEM	N	Mean	SEM	N	Mean	SEM	N
		0.49	3.91	1.45			0.592	0.101481	5	4.108	0.237579	5	1.63167	0.1603	5
		0.57	4.53	1.69
		0.49	3.95	1.48
		0.98	4.74	2.22
	Percentage of Th17 in LPL	DSS+PBS	DSS+LiPg	DSS+DePg		Percentage of Th17 in LPL	DSS+PBS			DSS+LiPg			DSS+DePg
		3.11	10.3	5.48			Mean	SEM	N	Mean	SEM	N	Mean	SEM	N
		2.79	11.42	5.98			3.32	0.564642	5	11.7693	0.546654	5	6.57433	0.617826	5
		2.4	12.23	6.47
		2.7	11.31	5.97
		5.5	13.58	8.96
Fig.1m	Percentage of Treg in MLN	DSS+PBS	DSS+LiPg	DSS+DePg		Percentage of Treg in MLN	DSS+PBS			DSS+LiPg			DSS+DePg
		13.1	5	8.6			Mean	SEM	N	Mean	SEM	N	Mean	SEM	N
		14.48	5.05	11.38			14.3752	0.36497	5	5.8904	0.385531	5	10.5933	0.531049	5
		15.35	6.98	11.2
		14.3	6.01	11.39
		14.6	6.41	10.39
	Percentage of Treg in LPL	DSS+PBS	DSS+LiPg	DSS+DePg		Percentage of Treg in LPL	DSS+PBS			DSS+LiPg			DSS+DePg
		21	8.6	19.7			Mean	SEM	N	Mean	SEM	N	Mean	SEM	N
		22.32	7.48	16.89			21.732	0.888325	5	7.6712	0.355419	5	16.5233	0.984502	5
		24.1	8.33	14.78
		22.46	7.3	17.12
		18.77	6.6	14.12
Fig.1n	Th17/Treg Ratio in MLN	DSS+PBS	DSS+LiPg	DSS+DePg		Th17/Treg Ratio in MLN	DSS+PBS			DSS+LiPg			DSS+DePg
		0.0320611	0.682	0.152326			Mean	SEM	N	Mean	SEM	N	Mean	SEM	N
		0.0338398	0.774257	0.127417			0.0409913	0.00664899	5	0.700346	0.0242973	5	0.154982	0.0156375	5
		0.037182	0.648997	0.150893
		0.0344908	0.657238	0.130193
		0.067383	0.739239	0.21408
	Th17/Treg Ratio in LPL	DSS+PBS	DSS+LiPg	DSS+DePg		Th17/Treg Ratio in LPL	DSS+PBS			DSS+LiPg			DSS+DePg
		0.148095	1.19767	0.278173			Mean	SEM	N	Mean	SEM	N	Mean	SEM	N
		0.125112	1.52674	0.354056			0.158136	0.0350041	5	1.5573	0.137021	5	0.410757	0.0614457	5
		0.0995851	1.46819	0.437754
		0.123145	1.54952	0.349036
		0.294744	2.04436	0.634765

## Sheet: Fig.2
Fig.2b	Day	FMT(DSS+PBS)					FMT(DSS+LiPg)					FMT(DSS+DePg)
	0	100	100	100	100	100	100	100	100	100	100	100	100	100	100	100
	1	102.34	103	104.01	102.11	104.11	100	97.64	99	97.88	99.88	100.78	99.53	101.58	99.63	101.63
	2	101.17	102.79	105.67	102.21	104.21	96.82	96.95	97.33	96.03	98	100.86	100.86	98.96	99.2	101.22
	3	98.88	99.86	100.94	98.89	100.89	90.47	92.57	96.36	92.1	94.13	96.82	94.88	97.57	95.42	97.4
	4	94.88	96.86	97.17	95.3	97.3	84.57	85.1	91.11	85.92	87.9	90.06	88.73	89.37	88.3	90.38
	5	89.32	93.45	91.83	90.53	92.53	77.88	73.86	74.94	74.56	76.56	86	87.85	87.85	86.23	88.2
	6	88	89.47	86.52	86.99	88.99	70	67	69.56	67.8	69.8	82	85.87	84	82.95	84.95
	7	85	86.24	85.33	84.52	86.52	66.43	62.63	64.44	63.5	65.5	75.88	80.86	81.94	78.56	80.56
	Day	FMT(DSS+PBS)			FMT(DSS+LiPg)			FMT(DSS+DePg)
		Mean	SEM	N	Mean	SEM	N	Mean	SEM	N
	0	100	0	5	100	0	5	100	0	5
	1	103.114	0.413214	5	98.88	0.490224	5	100.63	0.454698	5
	2	103.21	0.787071	5	97.026	0.322593	5	100.22	0.471551	5
	3	99.892	0.454064	5	93.126	0.997069	5	96.418	0.539188	5
	4	96.302	0.504325	5	86.92	1.19062	5	89.368	0.390556	5
	5	91.532	0.730085	5	75.56	0.729959	5	87.226	0.459484	5
	6	87.994	0.56353	5	68.832	0.602183	5	83.954	0.688888	5
	7	85.522	0.375824	5	64.5	0.679169	5	79.56	1.06997	5
Fig.2c	Day	FMT(DSS+PBS)					FMT(DSS+LiPg)					FMT(DSS+DePg)
	0	0	0	0	0	0	0	0	0	0	0	0	0	0	0	0
	1	0	0	1	0	1	1	1	0	0	2	1	0	0	0	1
	2	0	0	1	0	1	1	2	1	0	2	1	1	0	0	2
	3	1	1	1	0	2	3	4	2	2	4	1	2	0	0	2
	4	1	2	2	1	3	5	6	5	4	6	3	2	2	2	3
	5	4	4	3	3	4	8	10	9	8	10	5	4	6	4	6
	6	5	4	6	4	6	14	13	12	12	14	8	7	7	6	8
	7	9	10	10	8	10	15	15	16	14	16	11	13	13	11	13
	Day	FMT(DSS+PBS)			FMT(DSS+LiPg)			FMT(DSS+DePg)
		Mean	SEM	N	Mean	SEM	N	Mean	SEM	N
	0	0	0	5	0	0	5	0	0	5
	1	0.4	0.244949	5	0.8	0.374166	5	0.4	0.244949	5
	2	0.4	0.244949	5	1.2	0.374166	5	0.8	0.374166	5
	3	1	0.316228	5	3	0.447214	5	1	0.447214	5
	4	1.8	0.374166	5	5.2	0.374166	5	2.4	0.244949	5
	5	3.6	0.244949	5	9	0.447214	5	5	0.447214	5
	6	5	0.447214	5	13	0.447214	5	7.2	0.374166	5
	7	9.4	0.4	5	15.2	0.374166	5	12.2	0.489898	5
Fig.2e	colon length	FMT(DSS+PBS)	FMT(DSS+LiPg)	FMT(DSS+DePg)
		8	6.8	7.4
		7.9	7	7.6
		8.1	6.5	7.8
		8	6.7	7.6
		7.2	6.1	6.8
	FMT(DSS+PBS)	Mean	7.84
		SEM	0.163095
		N	5
	FMT(DSS+LiPg)	Mean	6.63267
		SEM	0.15585
		N	5
	FMT(DSS+DePg)	Mean	7.448
		SEM	0.164633
		N	5
Fig.2g	FMT(DSS+PBS)	FMT(DSS+LiPg)	FMT(DSS+DePg)		FMT(DSS+PBS)			FMT(DSS+LiPg)			FMT(DSS+DePg)
	2.5	8	4		Mean	SEM	N	Mean	SEM	N	Mean	SEM	N
	3	7.5	5		2.96933	0.163797	5	7.32867	0.366848	5	4.75867	0.204444	5
	3	6	5
	3	7	5
	3.5	8	5
Fig.2l	Percentage of Th17 in MLN	FMT(DSS+PBS)	FMT(DSS+LiPg)	FMT(DSS+DePg)		FMT(DSS+PBS)			FMT(DSS+LiPg)			FMT(DSS+DePg)
		2.04	9.53	5.24		Mean	SEM	N	Mean	SEM	N	Mean	SEM	N
		3.13	10.66	6.5		3.0256	0.258838	5	10.2192	0.506953	5	5.7764	0.214908	5
		3.25	11.62	5.72
		3.14	10.6	5.48
		3.56	8.68	5.93
	Percentage of Th17 in LPL	FMT(DSS+PBS)	FMT(DSS+LiPg)	FMT(DSS+DePg)		FMT(DSS+PBS)			FMT(DSS+LiPg)			FMT(DSS+DePg)
		5.29	13.79	8.56		Mean	SEM	N	Mean	SEM	N	Mean	SEM	N
		6.22	15.45	9.58		6.05	0.350899	5	15.3648	0.630696	5	10.2892	0.663717	5
		6.99	17.11	11.21
		6.55	16.33	9.76
		5.2	14.14	12.33
Fig.2m	Percentage of Treg in MLN	FMT(DSS+PBS)	FMT(DSS+LiPg)	FMT(DSS+DePg)		FMT(DSS+PBS)			FMT(DSS+LiPg)			FMT(DSS+DePg)
		14.45	8.69	10.7		Mean	SEM	N	Mean	SEM	N	Mean	SEM	N
		15.32	7.2	11.19		10.5472	0.604139	5	20.6407	0.476897	5	15.3087	0.250037	5
		15.93	9.5	11.36
		15.22	7.9	11.08
		17.31	5.78	12.21
	Percentage of Treg in LPL	FMT(DSS+PBS)	FMT(DSS+LiPg)	FMT(DSS+DePg)		FMT(DSS+PBS)			FMT(DSS+LiPg)			FMT(DSS+DePg)
		21.02	13	16.24		Mean	SEM	N	Mean	SEM	N	Mean	SEM	N
		23.3	11.32	15.92		46.7018	0.758597	5	36.1371	1.16424	5	43.6501	0.290744	5
		21.77	9.27	14.7
		23.29	11.13	16.07
		20.34	11.15	15.27
Fig.2n	Th17/Treg Ratio in MLN	FMT(DSS+PBS)	FMT(DSS+LiPg)	FMT(DSS+DePg)		FMT(DSS+PBS)			FMT(DSS+LiPg)			FMT(DSS+DePg)
		0.141176	0.912672	0.48972		Mean	SEM	N	Mean	SEM	N	Mean	SEM	N
		0.204308	1.08056	0.580876		0.192455	0.0128261	5	1.0888	0.0842124	5	0.511052	0.0177003	5
		0.204403	1.22316	0.503521
		0.206262	1.32763	0.495038
		0.206124	0.899977	0.486104
	Th17/Treg Ratio in LPL	FMT(DSS+PBS)	FMT(DSS+LiPg)	FMT(DSS+DePg)		FMT(DSS+PBS)			FMT(DSS+LiPg)			FMT(DSS+DePg)
		0.613306	1.93222	0.925799		Mean	SEM	N	Mean	SEM	N	Mean	SEM	N
		0.666953	1.78814	0.997362		0.664332	0.0171884	5	1.88441	0.0995479	5	1.06009	0.0533836	5
		0.721084	2.24574	1.16259
		0.664777	1.78772	1.00722
		0.655539	1.66823	1.20749

## Sheet: Fig.3
Fig.3c	name	DSS+PBS1	DSS+PBS2	DSS+PBS3	DSS+LiPg1	DSS+LiPg2	DSS+LiPg3	DSS+DePg1	DSS+DePg2	DSS+DePg3	taxonomy
	Bacteroidetes	0.160992	0.272644	0.266168	0.680001	0.713624	0.693741	0.495284	0.504866	0.497243	k__Bacteria;p__Bacteroidetes
	Actinobacteria	0.0903896	0.080368	0.0853788	0.0483228	0.0218485	0.0190123	0.0899546	0.0693338	0.0776098	k__Bacteria;p__Actinobacteria
	Proteobacteria	0.0174421	0.0154637	0.0145933	0.0521173	0.0408918	0.0452107	0.0166847	0.0208989	0.0119916	k__Bacteria;p__Proteobacteria
	Firmicutes	0.337746	0.274224	0.257923	0.117929	0.10268	0.111938	0.224675	0.194991	0.189833	k__Bacteria;p__Firmicutes
	Verrucomicrobia	0.388725	0.356455	0.37259	0.101574	0.120887	0.130016	0.168193	0.200571	0.20532	k__Bacteria;p__Verrucomicrobia
	Synergistetes	2.02842e-05	2.11367e-05	2.2269e-05	2.23018e-05	2.71528e-05	2.26466e-05	2.74607e-05	1.79699e-05	4.43934e-05	k__Bacteria;p__Synergistetes
	Spirochaetes	1.51456e-05	2.54884e-05	1.97411e-05	1.10181e-05	4.63918e-06	4.89166e-06	1.8565e-05	2.49752e-05	5.47576e-05	k__Bacteria;p__Spirochaetes
	Ignavibacteriae	3.21843e-05	3.26376e-05	2.98525e-05	8.7614e-06	1.5282e-05	3.26111e-05	6.78782e-05	3.19804e-05	2.2974e-05	k__Bacteria;p__Ignavibacteriae
	Chloroflexi	0	0	0	7.56667e-06	8.45968e-06	1.39503e-05	4.25448e-06	0	0	k__Bacteria;p__Chloroflexi
	Deinococcus-Thermus	0	0	0	5.30994e-06	5.45786e-06	8.33394e-06	0	0	4.83663e-06	k__Bacteria;p__Deinococcus-Thermus
	Chlorobi	0	0	0	1.46023e-06	0	0	0	0	0	k__Bacteria;p__Chlorobi
	Candidatus_Saccharibacteria	1.62274e-06	4.19626e-06	6.01864e-06	0	0	0	4.44786e-06	2.4366e-06	5.18211e-06	k__Bacteria;p__Candidatus_Saccharibacteria
	Cyanobacteria	2.56934e-06	3.73001e-06	0	0	7.77745e-06	0	1.81782e-05	0	0	k__Bacteria;p__Cyanobacteria
	Deferribacteres	0.00463184	0.000755016	0.00326836	0	0	0	0.00505026	0.00925406	0.0178688	k__Bacteria;p__Deferribacteres
	Planctomycetes	0	0	0	0	0	0	3.09416e-06	1.67516e-06	0	k__Bacteria;p__Planctomycetes
	Tenericutes	0	0	0	0	0	0	1.48907e-05	6.24379e-06	0	k__Bacteria;p__Tenericutes
	unclassified	1.48751e-06	2.95292e-06	0	0	0	0	0	0	2.07284e-06	unclassified
Fig.3d	DSS+PBS	DSS+LiPg	DSS+DePg
	22.1447	70.2129	33.7823
	13.3288	72.4612	43.7908
	17.7367	71.7104	43.6956
	DSS+PBS	Mean	17.7367
		SEM	2.54493
		N	3
	DSS+LiPg	Mean	71.4615
		SEM	0.660828
		N	3
	DSS+DePg	Mean	40.4229
		SEM	3.32041
		N	3
Fig.3e	DSS+PBS	DSS+LiPg	DSS+DePg
	22.1447	70.2129	33.7823
	13.3288	72.4612	43.7908
	17.7367	71.7104	43.6956
	DSS+PBS	Mean	17.7367
		SEM	2.54493
		N	3
	DSS+LiPg	Mean	71.4615
		SEM	0.660828
		N	3
	DSS+DePg	Mean	40.4229
		SEM	3.32041
		N	3
Fig.3g	FISH of Bacteroidetes	DSS+PBS	DSS+LiPg	DSS+DePg		DSS+PBS			DSS+LiPg			DSS+DePg
		15	67	42		Mean	SEM	N	Mean	SEM	N	Mean	SEM	N
		12	71	45		14.2	1.24097	5	72.4	3.04302	5	45.8	1.52971	5
		18	84	44
		11	72	51
		15	68	47
	FISH of Pg	DSS+PBS	DSS+LiPg	DSS+DePg		DSS+PBS			DSS+LiPg			DSS+DePg
		1	15	5		Mean	SEM	N	Mean	SEM	N	Mean	SEM	N
		0	16	6		0.8	0.583095	5	16.2	0.583095	5	6.4	0.509902	5
		3	17	8
		0	15	6
		0	18	7

## Sheet: Fig.4
Fig.4d	DSS+PBS	DSS+LA		DSS+PBS			DSS+LA
	7.2	7.9		Mean	SEM	N	Mean	SEM	N
	7	8.2		6.955	0.182033	5	8.09944	0.1482	5
	7.2	7.8
	7.1	7.9
	6.2	8.6
Fig.4e	DSS+PBS	DSS+LA		DSS+PBS			DSS+LA
	4	2		Mean	SEM	N	Mean	SEM	N
	5	1		4.7125	0.270063	5	1.35556	0.183922	5
	5.5	1
	5	1
	4	2
Fig.4g	Day	DSS+PBS					DSS+LA
	0	100	100	100	100	100	100	100	100	100	100
	1	102.34	103	104.01	104.11	102.11	103	102.64	101.58	100.4	104.4
	2	101.17	102.79	102.67	103.21	101.21	103.37	102.57	102.33	100.75	104.75
	3	99.88	101.86	100.94	101.89	99.89	103.97	101.94	102.36	100.7	104
	4	96.88	98.86	98.17	98.97	96.97	102.57	101.1	103.78	100.48	104
	5	92.32	93.45	94.83	94.5	92.5	102.88	102.86	104.94	101.56	105.56
	6	89.21	90.47	87.52	90	88	104	104	106.56	102.85	106.85
	7	87.6	86.24	85.33	87.39	85.39	103.43	101.63	104.1	101.05	105
	Day	DSS+PBS			DSS+LA
		Mean	SEM	N	Mean	SEM	N
	0	100	0	5	100	0	5
	1	103.114	0.413214	5	102.404	0.674163	5
	2	102.21	0.426005	5	102.754	0.655482	5
	3	100.892	0.445167	5	102.594	0.630076	5
	4	97.97	0.448341	5	102.386	0.70245	5
	5	93.52	0.508026	5	103.56	0.736777	5
	6	89.04	0.565128	5	104.852	0.786418	5
	7	86.39	0.480115	5	103.042	0.743824	5
Fig.4h	Day	DSS+PBS					DSS+LA
	0	0	0	0	0	0	0	0	0	0	0
	1	0	0	1	2	0	0	0	1	0	1
	2	0	0	1	2	0	0	0	1	0	1
	3	1	1	1	3	1	1	1	1	0	2
	4	3	2	2	4	2	1	1	0	1	2
	5	4	4	3	6	4	2	1	1	1	3
	6	5	4	6	7	4	2	1	2	1	3
	7	9	10	10	12	8	3	3	4	2	5
	Day	DSS+PBS			DSS+LA
		Mean	SEM	N	Mean	SEM	N
	0	0	0	5	0	0	5
	1	0.6	0.4	5	0.4	0.244949	5
	2	0.6	0.4	5	0.4	0.244949	5
	3	1.4	0.4	5	1.2	0.489898	5
	4	2	0.547723	5	1.2	0.489898	5
	5	3.8	0.663325	5	1.6	0.4	5
	6	5	0.707107	5	1.8	0.583095	5
	7	9.8	0.663325	5	3.4	0.509902	5
Fig.4m	Percentage of Th17 in MLN	DSS+PBS	DSS+LA			DSS+PBS			DSS+LA
		4.97	2.17			Mean	SEM	N	Mean	SEM	N
		4.4	1.9		MLN	6.011	1.10832	5	2.61475	0.486894	5
		9.94	4.34		LPL	12.0875	0.893029	5	8.358	0.534625	5
		3.85	1.6625
		6.895	3.00125
	Percentage of Th17 in LPL	DSS+PBS	DSS+LA
		12.5	8.45
		11	7.84
		15	10.14
		9.625	6.86
		12.3125	8.5
Fig.4n	Percentage of Treg in MLN	DSS+PBS	DSS+LA			DSS+PBS			DSS+LA
		14	20			Mean	SEM	N	Mean	SEM	N
		13	18.5		MLN	14.0525	0.919225	5	19.5562	1.27714	5
		16.8	24		LPL	17.7763	1.104	5	23.7308	1.67037	5
		11.375	16.1875
		15.0875	19.0938
	Percentage of Treg in LPL	DSS+PBS	DSS+LA
		18.5	24.7
		16.9	22.7
		17.2	29.64
		14.7875	19.8625
		21.4937	21.7512
Fig.4o	Th17/Treg Ratio in MLN	DSS+PBS	DSS+LA			DSS+PBS			DSS+LA
		0.355	0.1085			Mean	SEM	N	Mean	SEM	N
		0.338462	0.102703		MLN	0.416118	0.0491351	5	0.130385	0.0162401	5
		0.591667	0.180833		LPL	0.684477	0.0499982	5	0.353148	0.00943681	5
		0.338462	0.102703
		0.457001	0.157185
	Th17/Treg Ratio in LPL	DSS+PBS	DSS+LA
		0.675676	0.342105
		0.650888	0.345374
		0.872093	0.342105
		0.650888	0.345374
		0.572841	0.390782

## Sheet: Fig.5
Fig.5d	Th0+LA0	Th0+LA25	Th0+LA50	Th0+LA100	Th0+LA200
	0.42	0.45	0.42	0.47	0.32
	0.38	0.36	0.53	0.31	0.48
	0.44	0.32	0.59	0.59	0.26
	0.4	0.37	0.51	0.42	0.38
	Th0+LA0
	Mean	SEM	N
	0.411908	0.0130263	4
	Th0+LA25
	Mean	SEM	N
	0.376875	0.0265192	4
	Th0+LA50
	Mean	SEM	N
	0.517314	0.0369417	4
	Th0+LA100
	Mean	SEM	N
	0.447903	0.0583282	4
	Th0+LA200
	Mean	SEM	N
	0.363333	0.0459871	4
Fig.5e	Th0+LA0	Th0+LA25	Th0+LA50	Th0+LA100	Th0+LA200
	9.4	9.54	9.78	9.91	7.02
	11.02	9.24	9.53	9.99	8.66
	10.35	9.28	10	9.43	9.22
	9.54	9.47	10.23	8.88	9.28
	Th0+LA0
	Mean	SEM	N
	10.0804	0.379212	4
	Th0+LA25
	Mean	SEM	N
	9.38426	0.0729751	4
	Th0+LA50
	Mean	SEM	N
	9.88996	0.150689	4
	Th0+LA100
	Mean	SEM	N
	9.55561	0.255075	4
	Th0+LA200
	Mean	SEM	N
	8.54706	0.528051	4
Fig.5f	Treg+LA0	Treg+LA25	Treg+LA50	Treg+LA100	Treg+LA200
	0.102	0.12	0.17	0.12	0.23
	0.181	0.153	0.2	0.14	0.193
	0.1	0.11	0.21	0.19	0.153
	0.153	0.194	0.15	0.147	0.1723
	Treg+LA0
	Mean	SEM	N
	0.134	0.0198956	4
	Treg+LA25
	Mean	SEM	N
	0.14425	0.0189577	4
	Treg+LA50
	Mean	SEM	N
	0.1825	0.0137689	4
	Treg+LA100
	Mean	SEM	N
	0.14925	0.0147387	4
	Treg+LA200
	Mean	SEM	N
	0.187075	0.0164749	4
Fig.5g	Treg+LA0	Treg+LA25	Treg+LA50	Treg+LA100	Treg+LA200
	73.34	67.96	63.35	57.75	58
	70.5	66.3	60	59.75	59.09
	67.2	62.4	62	54.6	56.13
	70.39	65.8	60.3	57	59.4
	Treg+LA0
	Mean	SEM	N
	70.3651	1.24861	4
	Treg+LA25
	Mean	SEM	N
	65.6278	1.16542	4
	Treg+LA50
	Mean	SEM	N
	61.444	0.779763	4
	Treg+LA100
	Mean	SEM	N
	57.3016	1.04753	4
	Treg+LA200
	Mean	SEM	N
	58.1823	0.738124	4
Fig.5h	Th17+LA0	Th17+LA25	Th17+LA50	Th17+LA100	Th17+LA200
	7.18	4.78	2.02	1.69	1.54
	6.34	5.35	2.56	1.89	1.49
	7.65565	5.66899	3.40218	1.74314	1.56584
	6.87891	7.28725	2.51054	2.03286	1.92146
	Th17+LA0
	Mean	SEM	N
	7.01364	0.275649	4
	Th17+LA25
	Mean	SEM	N
	5.77156	0.537644	4
	Th17+LA50
	Mean	SEM	N
	2.62318	0.286842	4
	Th17+LA100
	Mean	SEM	N
	1.839	0.0772294	4
	Th17+LA200
	Mean	SEM	N
	1.62932	0.0986423	4
Fig.5i	Th17+LA0	Th17+LA25	Th17+LA50	Th17+LA100	Th17+LA200
	13.55	13.47	20.66	23.3	25.12
	15.24	16.45	22.88	20.2914	23.08
	12.7987	15.5972	20.5661	22.9039	26.2302
	14.2072	12.3331	22.6323	19.2023	19.3027
	Th17+LA0
	Mean	SEM	N
	13.949	0.517664	4
	Th17+LA25
	Mean	SEM	N
	14.4626	0.946795	4
	Th17+LA50
	Mean	SEM	N
	21.6846	0.621026	4
	Th17+LA100
	Mean	SEM	N
	21.4244	0.996998	4
	Th17+LA200
	Mean	SEM	N
	23.4332	1.52353	4

## Sheet: Fig. 6
Fig.6a	target gene	Stat1						Fig.6b	target gene	Stat3						Fig.6c	target gene	Stat5
	reference gene	Gapdh							reference gene	Gapdh							reference gene	Gapdh
	grouping	Stat1	Gapdh	∆Ct	-∆∆Ct	2-∆∆Ct			grouping	Stat3	Gapdh	∆Ct	-∆∆Ct	2-∆∆Ct			grouping	Stat5	Gapdh	∆Ct	-∆∆Ct	2-∆∆Ct
	con	18.2784	14.2023	4.07427	-0.0997402	0.933201			con	19.043	14.2023	4.83884	-0.0582179	0.96045			con	21.3171	14.2023	7.11299	-0.123221	0.918135
	con	18.0949	14.1294	3.89079	0.0837378	1.05976			con	18.9	14.1294	4.69588	0.0847486	1.0605			con	21.0995	14.1294	6.89534	0.0944244	1.06764
	con	18.1627	14.2807	3.95852	0.0160024	1.01115			con	19.0113	14.2807	4.80716	-0.0265308	0.981778			con	21.1651	14.2807	6.96097	0.0287968	1.02016
	con+LA	17.7496	14.2353	3.50604	0.468486	1.38366			con+LA	19.3611	14.2353	5.11747	-0.336844	0.791772			con+LA	20.7621	14.2353	6.51852	0.471252	1.38631
	con+LA	17.7067	14.2628	3.46315	0.511378	1.42541			con+LA	19.2646	14.2628	5.02099	-0.24036	0.846534			con+LA	20.7751	14.2628	6.53148	0.458285	1.37391
	con+LA	17.5078	14.2327	3.26417	0.710357	1.63621			con+LA	19.2813	14.2327	5.03767	-0.257042	0.836802			con+LA	20.5942	14.2327	6.35057	0.639197	1.55746
	grouping	Means	SD						grouping	Means	SD						grouping	Means	SD
	con	1.00137	0.0638441						con	1.00091	0.052699						con	1.00198	0.0763925
	con+LA	1.48176	0.135377						con+LA	0.825036	0.0292157						con+LA	1.43923	0.102582
Fig.6d	anti-p-STAT1（Ser727）								anti-STAT1							anti-β-actin
Fig.6e	anti-p-STAT1（Tyr701）								anti-STAT1							anti-β-actin
Fig.6f	anti-p-STAT3（Ser727）								anti-STAT3							anti-β-actin
Fig.6g	anti-p-STAT3（Tyr705）								anti-STAT3							anti-β-actin
Fig.6h	anti-p-STAT5（Ser726）								anti-STAT5							anti-β-actin
Fig.6i	anti-p-STAT5（Tyr694）								anti-STAT5							anti-β-actin
	Fig.6d	1	2	3	4			Fig.6e	1	2	3	4
	p-STAT1(Ser727)	25694.1	39091.2	26272.5	27745.2			p-STAT1(Tyr701)	36595	33516.4	36266.9	30752.3
	p-STAT1(Ser727)	25995.4	39361	26621.2	27956.6			p-STAT1(Tyr701)	34600.3	33332	36829.8	32589.6
	p-STAT1(Ser727)	27004.7	40064.8	27711.7	28989.9			p-STAT1(Tyr701)	36365.9	34063.4	36412.8	32657.5
	STAT1	32518.8	42727.8	32463.8	34754.7			STAT1	36071.4	30919.8	36543	29261.5
	STAT1	32223.7	43102	32493	34748.5			STAT1	38118.9	35956	41901.6	33614.5
	STAT1	33419.9	43372.9	33710.8	35627.2			STAT1	37889.7	35520.9	38908.5	33166.2
	Ratio	0.790132	0.914889	0.809287	0.798313			Ratio	1.01452	1.08398	0.992444	1.05095
	Ratio	0.806718	0.913208	0.819292	0.804542			Ratio	0.907694	0.927022	0.87896	0.969511
	Ratio	0.808041	0.923728	0.822042	0.813702			Ratio	0.959785	0.958967	0.935858	0.984664
	Fig.6f	1	2	3	4			Fig.6g	1	2	3	4
	p-STAT3(Ser727)	39205.2	37008.3	32805.2	31928.2			p-STAT3(Tyr705)	30067.2	33143.8	32520.6	32035.3
	p-STAT3(Ser727)	38552.8	37388.8	33089.4	32088.6			p-STAT3(Tyr705)	30463.6	33457.9	32704	31789
	p-STAT3(Ser727)	38450.9	37596.5	33191.2	32577			p-STAT3(Tyr705)	31281.7	34130.6	32945.3	31847.3
	STAT3	30063.7	28958.8	27788.2	24942.5			STAT3	30991.3	34349.1	33129.9	33506
	STAT3	30121.1	28891.5	27653.5	25921.3			STAT3	31068.6	34490	33094.9	33564.9
	STAT3	30360	29245.7	28281.8	26006.2			STAT3	31366.4	34681.9	33210.8	34079
	Ratio	1.30407	1.27797	1.18054	1.28007			Ratio	0.970182	0.964908	0.981609	0.956105
	Ratio	1.27992	1.29411	1.19657	1.23792			Ratio	0.980528	0.970077	0.988191	0.947091
	Ratio	1.2665	1.28554	1.17359	1.25266			Ratio	0.997298	0.984104	0.992007	0.934514
	Fig.6h	1	2	3	4			Fig.6i	1	2	3	4
	p-STAT5(Ser726)	26844.7	24607.3	25963.1	28255.2			p-STAT5(Tyr694)	30602.2	32953.1	33981.1	30772.9
	p-STAT5(Ser726)	24430.8	22400.6	23808.4	26930.6			p-STAT5(Tyr694)	31371.6	33016	34031.5	31756.1
	p-STAT5(Ser726)	28067.7	25759.4	27144.8	30241			p-STAT5(Tyr694)	33495.3	35038.8	35683.3	33595.8
	STAT5	28808.2	28555.4	28351.1	28450.4			STAT5	34797	37599.7	38338.3	35753.5
	STAT5	34821.3	34446.8	34980.9	35106			STAT5	35038.1	37603.4	38514.8	35775.6
	STAT5	35962	35199.1	35678	35968.5			STAT5	35225.2	37476.3	38501.2	35903.3
	Ratio	0.931842	0.861738	0.915769	0.993138			Ratio	0.879449	0.876419	0.886347	0.860697
	Ratio	0.701604	0.650294	0.680611	0.76712			Ratio	0.895358	0.878005	0.883597	0.887648
	Ratio	0.780483	0.731819	0.760827	0.840764			Ratio	0.950891	0.934958	0.926811	0.93573
	1	2	3	4
Fig.6l	0-WT	LA-WT	0-KO	LA-KO
	11.3	2.43	8.56	8.35
	10.6	3.2	8.87	8.44
	12.43	2.673	9.416	9.185
	9.42222	2.86	7.58444	7.40222
	0-WT
	1
	Mean	SEM	N
	10.9381	0.630406	4
	LA-WT
	2
	Mean	SEM	N
	2.79075	0.162349	4
	0-KO
	3
	Mean	SEM	N
	8.60761	0.384218	4
	LA-KO
	4
	Mean	SEM	N
	8.34431	0.365545	4
	1	2	3	4
Fig.6m	0-WT	LA-WT	0-KO	LA-KO
	2.76	9.58	4.56	4.35
	3.56	10.7	4.84	4.98
	3.54	11.7	5.06	5.27
	3.944	12.792	5.784	5.84
	0-WT
	1
	Mean	SEM	N
	3.451	0.248383	4
	LA-WT
	2
	Mean	SEM	N
	11.193	0.686699	4
	0-KO
	3
	Mean	SEM	N
	5.061	0.261816	4
	LA-KO
	4
	Mean	SEM	N
	5.11	0.309973	4
	1	2	3	4
Fig.6n	0-WT	LA-WT	0-KO	LA-KO
	36.3	66.5	46.8	49.8
	40.9	73.7	54.1	55.2
	41.6	72.1	48.45	52.5
	35.75	72.9	49.275	53.85
	0-WT
	1
	Mean	SEM	N
	38.6375	1.51923	4
	LA-WT
	2
	Mean	SEM	N
	71.3	1.63299	4
	0-KO
	3
	Mean	SEM	N
	49.6562	1.56805	4
	LA-KO
	4
	Mean	SEM	N
	52.8375	1.15278	4

## Sheet: Fig.7
Fig.7c	WT(DSS+Pg)	WT(DSS+Pg+LA)	KO(DSS+Pg)	KO(DSS+Pg+LA)
	4.9	7.1	6.2	6.32
	4.6	7.8	6	6.7
	5.1	8.1	6.2	6.1
	4.8	8.1	6.1	6.3
	4.1	8	5.2	5.5
	WT(DSS+Pg)	Mean	4.73067
		SEM	0.157573
		N	5
	WT(DSS+Pg+LA)	Mean	7.82
		SEM	0.188149
		N	5
	KO(DSS+Pg)	Mean	5.955
		SEM	0.182033
		N	5
	KO(DSS+Pg+LA)	Mean	6.21267
		SEM	0.185731
		N	5
Fig.7d	Day	WT(DSS+Pg)					WT(DSS+Pg+LA)					KO(DSS+Pg)					KO(DSS+Pg+LA)
	0	100	100	100	100	100	100	100	100	100	100	100	100	100	100	100	100	100	100	100	100
	1	107.73	106.98	106.34	109	105	103.34	104	105.01	102.11	106.1	104.34	103.82	105.21	105.45	103.45	102.02	102.86	101.05	100.9	102.97
	2	108.06	106.41	107.5	106	105	102.17	103.79	103.67	101.21	105.21	106.5	105.78	104.53	106.6	104.6	100.88	101.33	100.06	99.7	101.7
	3	96.56	96.23	95.87	98.22	94.22	100.88	102.86	104.94	100	104.89	95.87	98.65	98.85	98.79	96.79	97.32	98.43	96.23	96.3	98.3
	4	91	92.89	93.56	94.48	90.48	97.88	99.86	99.17	96.97	100.97	93.56	95	95.23	95.59	93.59	94.46	94.87	93.03	93.12	95.12
	5	83	84.24	81	84.74	80.7	93.32	94.45	95.83	92.5	96.5	81	91	91.87	88.9	86.9	91.32	90.45	88.83	89.2	91.2
	6	78.33	79	75.4	79.57	75.5	90.21	91.47	88.52	88	92	81.4	85.24	84.21	84.6	82.6	86	85.47	83.52	83.9	85.9
	7	69.45	65.66	70	70.37	66.37	88.6	88.24	86.33	85.72	89.7	75	79	75.45	77.48	75.48	81.67	80.24	78.33	79.08	81.08
	Day	WT(DSS+Pg)			WT(DSS+Pg+LA)			KO(DSS+Pg)			KO(DSS+Pg+LA)
		Mean	SEM	N	Mean	SEM	N	Mean	SEM	N	Mean	SEM	N
	0	100	0	5	100	0	5	100	0	5	100	0	5
	1	107.01	0.669642	5	104.112	0.684656	5	104.454	0.386427	5	101.96	0.435052	5
	2	106.594	0.543025	5	103.21	0.693888	5	105.602	0.446502	5	100.734	0.376372	5
	3	96.22	0.641802	5	102.714	1.01096	5	97.79	0.614394	5	97.316	0.470155	5
	4	92.482	0.759107	5	98.97	0.707821	5	94.594	0.426528	5	94.12	0.43967	5
	5	82.736	0.821788	5	94.52	0.747054	5	87.934	1.93617	5	90.2	0.509598	5
	6	77.56	0.883623	5	90.04	0.787001	5	83.61	0.703605	5	84.958	0.520696	5
	7	68.37	0.978964	5	87.718	0.738149	5	76.482	0.761632	5	80.08	0.617098	5
Fig.7e	Day	WT(DSS+Pg)					WT(DSS+Pg+LA)					KO(DSS+Pg)					KO(DSS+Pg+LA)
	0	0	0	0	0	0	0	0	0	0	0	0	0	0	0	0	0	0	0	0	0
	1	1	0	0	1	0	0	0	1	0	1	0	1	0	1	0	0	1	1	1	0
	2	1	1	3	2	1	0	0	1	0	1	2	1	1	3	1	1	2	3	3	1
	3	3	5	4	5	3	1	1	1	0	2	3	2	2	4	1	3	3	4	4	2
	4	9	7	6	8	6	1	2	2	1	3	6	5	8	8	4	6	5	6	6	5
	5	11	11	10	11	9	4	4	3	2	5	8	7	12	11	7	8	7	8	8	6
	6	15	14	13	15	13	5	4	6	4	6	11	12	12	12	9	9	9	10	10	8
	7	16	15	16	16	14	8	7	9	7	9	13	13	14	14	11	13	11	12	13	11
	Day	WT(DSS+Pg)			WT(DSS+Pg+LA)			KO(DSS+Pg)			KO(DSS+Pg+LA)
		Mean	SEM	N	Mean	SEM	N	Mean	SEM	N	Mean	SEM	N
	0	0	0	5	0	0	5	0	0	5	0	0	5
	1	0.4	0.244949	5	0.4	0.244949	5	0.4	0.244949	5	0.6	0.244949	5
	2	1.6	0.4	5	0.4	0.244949	5	1.6	0.4	5	2	0.447214	5
	3	4	0.447214	5	1	0.316228	5	2.4	0.509902	5	3.2	0.374166	5
	4	7.2	0.583095	5	1.8	0.374166	5	6.2	0.8	5	5.6	0.244949	5
	5	10.4	0.4	5	3.6	0.509902	5	9	1.04881	5	7.4	0.4	5
	6	14	0.447214	5	5	0.447214	5	11.2	0.583095	5	9.2	0.374166	5
	7	15.4	0.4	5	8	0.447214	5	13	0.547723	5	12	0.447214	5
Fig.7f	WT(DSS+Pg)	WT(DSS+Pg+LA)	KO(DSS+Pg)	KO(DSS+Pg+LA)
	8	2.5	4	4
	7	3	5	3.5
	7	2.5	3.5	3
	7.5	3	4.5	4
	8	3	4.5	4
	WT(DSS+Pg)	Mean	7.47933
		SEM	0.233772
		N	5
	WT(DSS+Pg+LA)	Mean	2.71867
		SEM	0.105059
		N	5
	KO(DSS+Pg)	Mean	4.31533
		SEM	0.258396
		N	5
	KO(DSS+Pg+LA)	Mean	3.65833
		SEM	0.188378
		N	5
Fig.7h	WT(DSS+Pg)	WT(DSS+Pg+LA)	KO(DSS+Pg)	KO(DSS+Pg+LA)					Fig.7i	WT(DSS+Pg)	WT(DSS+Pg+LA)	KO(DSS+Pg)	KO(DSS+Pg+LA)
	5.77	2.4	4.02	4.3						8.16	2.92	7.44	7.4
	5.2	2.7	3.8	4.97						8.65	3.01	6.51	6.93
	6.57	1.99	3.51	4.4						10.38	4.25	5.75	5.54
	4.65	2.46	4.75	3.97						8.97	2.5	6.48	6.8
	7.69	1.54	4.67	3.85						9.23	3.52	5.07	7.25
										WT(DSS+Pg)	Mean	9.078
	WT(DSS+Pg)	Mean	6.041								SEM	0.371206
		SEM	0.555523								N	5
		N	5							WT(DSS+Pg+LA)	Mean	3.25083
	WT(DSS+Pg+LA)	Mean	2.5905								SEM	0.293564
		SEM	0.232439								N	5
		N	5							KO(DSS+Pg)	Mean	6.196
	KO(DSS+Pg)	Mean	4.206								SEM	0.360189
		SEM	0.241797								N	5
		N	5							KO(DSS+Pg+LA)	Mean	6.80932
	KO(DSS+Pg+LA)	Mean	4.238								SEM	0.339342
		SEM	0.205314								N	5
		N	5
Fig.7j	WT(DSS+Pg)	WT(DSS+Pg+LA)	KO(DSS+Pg)	KO(DSS+Pg+LA)					Fig.7k	WT(DSS+Pg)	WT(DSS+Pg+LA)	KO(DSS+Pg)	KO(DSS+Pg+LA)
	6	16	10	12						9.36	21.2	13.7	15.89
	7	18	11	11						10.67	24.02	14.78	14.47
	8.37	18.27	13.17	14.2						10.45	23.87	15.58	14.11
	8.18	15.56	12.23	11.78						11.87	23	16.5	13.34
	6.35	17.12	11.78	14.47						11.38	22.94	14.44	15.66
	WT(DSS+Pg)	Mean	7.168
		SEM	0.468502							WT(DSS+Pg)	Mean	10.716
		N	5								SEM	0.418779
	WT(DSS+Pg+LA)	Mean	17.076								N	5
		SEM	0.589454							WT(DSS+Pg+LA)	Mean	23.002
		N	5								SEM	0.500024
	KO(DSS+Pg)	Mean	11.702								N	5
		SEM	0.587677							KO(DSS+Pg)	Mean	15.06
		N	5								SEM	0.502912
	KO(DSS+Pg+LA)	Mean	12.706								N	5
		SEM	0.703517							KO(DSS+Pg+LA)	Mean	14.676
		N	5								SEM	0.467938
											N	5
Fig.7l	WT(DSS+Pg)	WT(DSS+Pg+LA)	KO(DSS+Pg)	KO(DSS+Pg+LA)
	0.961667	0.15	0.43	0.335					Fig.7m	WT(DSS+Pg)	WT(DSS+Pg+LA)	KO(DSS+Pg)	KO(DSS+Pg+LA)
	0.742857	0.15	0.345455	0.451818						0.871795	0.137736	0.523358	0.471304
	0.829122	0.106417	0.26	0.309859						0.810684	0.125417	0.44046	0.478922
	0.56846	0.158258	0.388389	0.335314						0.993301	0.178048	0.362091	0.392629
	1.21181	0.198598	0.396435	0.264605						0.755687	0.11105	0.392727	0.509745
										0.821906	0.153444	0.351108	0.468072
	WT(DSS+Pg)	Mean	0.862783
		SEM	0.108106
		N	5							WT(DSS+Pg)	Mean	0.850675
	WT(DSS+Pg+LA)	Mean	0.152655								SEM	0.0401485
		SEM	0.014653								N	5
		N	5							WT(DSS+Pg+LA)	Mean	0.141139
	KO(DSS+Pg)	Mean	0.364056								SEM	0.011571
		SEM	0.029294								N	5
		N	5							KO(DSS+Pg)	Mean	0.413949
	KO(DSS+Pg+LA)	Mean	0.339319								SEM	0.0314338
		SEM	0.0309361								N	5
		N	5							KO(DSS+Pg+LA)	Mean	0.464134
											SEM	0.0193376
											N	5

## Sheet: Supplementary Fig.1
Supplementary Fig.1b	Day	ABX(DSS+PBS)					ABX(DSS+LiPg)					ABX(DSS+DePg)
	0	100	100	100	100	100	100	100	100	100	100	100	100	100	100	100
	1	106.4	105.81	108	107.7	105.7	109.03	112.42	106.88	108.44	110.4	107.78	107.73	106.98	106.4	108.49
	2	105.78	101.16	104	104.64	102.6	105.81	107.45	101.06	103.77	105.7	108.98	104.42	104.65	105.01	107
	3	104.05	98.84	104	103.29	101.29	103.23	100.62	97.53	99.46	101.46	100.6	99.45	101.74	99.59	101.5
	4	102.89	98.02	101.14	101.6	99.68	99.35	98.14	95.42	96.63	98.6	97.21	99.45	100.58	98.08	100.08
	5	100.89	96.95	95.14	98.66	96.66	98.06	96.03	93.42	94.8	96.8	94.01	96.13	96.77	94.63	96.6
	6	95.58	92.47	94.57	95.2	93.2	96.42	94.44	92.95	93.6	95.6	92.22	93.82	93.28	92.1	94.1
	7	94.84	90.98	96.57	95.13	93.13	94.77	90.85	87.65	90.09	92.09	92.01	93.37	91.86	91.4	93.4
	Day	ABX(DSS+PBS)			ABX(DSS+LiPg)			ABX(DSS+DePg)
		Mean	SEM	N	Mean	SEM	N	Mean	SEM	N
	0	100	0	5	100	0	5	100	0	5
	1	106.722	0.478	5	109.434	0.936043	5	107.476	0.359786	5
	2	103.636	0.804398	5	104.758	1.09298	5	106.012	0.871168	5
	3	102.294	0.998101	5	100.46	0.956122	5	100.576	0.471663	5
	4	100.666	0.837159	5	97.628	0.708642	5	99.08	0.627846	5
	5	97.66	0.982023	5	95.822	0.800702	5	95.628	0.552941	5
	6	94.204	0.593048	5	94.602	0.634842	5	93.104	0.407745	5
	7	94.13	0.95865	5	91.09	1.17119	5	92.408	0.411356	5
Supplementary Fig.1c	Day	ABX(DSS+PBS)					ABX(DSS+LiPg)					ABX(DSS+DePg)
	0	0	0	0	0	0	0	0	0	0	0	0	0	0	0	0
	1	0	0	0	1	0	0	0	0	1	0	0	0	0	0	1
	2	0	0	0	1	0	0	0	0	1	0	0	0	0	0	1
	3	1	1	0	2	0	1	1	1	2	0	2	1	1	0	2
	4	4	4	5	5	3	6	4	5	6	4	5	4	7	4	6
	5	8	7	7	8	6	9	8	11	10	8	8	8	10	8	10
	6	9	12	9	11	9	11	12	12	13	11	10	11	11	10	12
	7	13	13	12	14	12	12	13	13	14	12	12	14	13	12	14
	Day	ABX(DSS+PBS)			ABX(DSS+LiPg)			ABX(DSS+DePg)
		Mean	SEM	N	Mean	SEM	N	Mean	SEM	N
	0	0	0	5	0	0	5	0	0	5
	1	0.2	0.2	5	0.2	0.2	5	0.2	0.2	5
	2	0.2	0.2	5	0.2	0.2	5	0.2	0.2	5
	3	0.8	0.374166	5	1	0.316228	5	1.2	0.374166	5
	4	4.2	0.374166	5	5	0.447214	5	5.2	0.583095	5
	5	7.2	0.374166	5	9.2	0.583095	5	8.8	0.489898	5
	6	10	0.632456	5	11.8	0.374166	5	10.8	0.374166	5
	7	12.8	0.374166	5	12.8	0.374166	5	13	0.447214	5
Supplementary Fig.1e	ABX(DSS+PBS)	ABX(DSS+LiPg)	ABX(DSS+DePg)
	5.9	6	5.9
	6.2	5.5	6.2
	6	5.7	6.3
	6	5.7	6.1
	6.6	6.1	6.7
	ABX(DSS+PBS)	Mean	6.15333
		SEM	0.129357
		N	5
	ABX(DSS+LiPg)	Mean	5.80733
		SEM	0.108671
		N	5
	ABX(DSS+DePg)	Mean	6.25333
		SEM	0.13687
		N	5
Supplementary Fig.1g	ABX(DSS+PBS)	ABX(DSS+LiPg)	ABX(DSS+DePg)
	7	9	7
	8	7	8
	7	7	6.5
	7	8	7
	8	8	8
	ABX(DSS+PBS)	Mean	7.47733
		SEM	0.232528
		N	5
	ABX(DSS+LiPg)	Mean	7.81867
		SEM	0.395522
		N	5
	ABX(DSS+DePg)	Mean	7.24
		SEM	0.269444
		N	5
Supplementary Fig.1l	MLN				LPL
	ABX(DSS+PBS)	ABX(DSS+LiPg)	ABX(DSS+DePg)		ABX(DSS+PBS)	ABX(DSS+LiPg)	ABX(DSS+DePg)
	0.61	1.14	0.94		3.87	4.06	4.01
	0.92	0.79	0.83		4.68	4.73	3.63
	1.22	1.44	2.21		4.07	4.99	4.87
	0.88	0.9	1.24		4.2	4.41	4.2
	1.12	1.9	2.32		5.2	5.46	5.2
			MLN	LPL
	ABX(DSS+PBS)	Mean	0.952133	4.40667
		SEM	0.105751	0.240423
		N	5	5
	ABX(DSS+LiPg)	Mean	1.234	4.7308
		SEM	0.20044	0.240588
		N	5	5
	ABX(DSS+DePg)	Mean	1.50933	4.38467
		SEM	0.31758	0.287473
		N	5	5
Supplementary Fig.1m	MLN				LPL
	ABX(DSS+PBS)	ABX(DSS+LiPg)	ABX(DSS+DePg)		ABX(DSS+PBS)	ABX(DSS+LiPg)	ABX(DSS+DePg)
	9.95	12.1	11.3		20.8	15.4	15.9
	10.69	11.21	10.85		18.23	16.92	16.95
	11.05	10.69	11.46		16.47	17.95	18.32
	10.9	11.22	11.25		18.67	16.8	16.96
	12.69	14.29	10.22		24.17	26.4	13.74
			MLN	LPL
	ABX(DSS+PBS)	Mean	11.0599	19.6684
		SEM	0.450949	1.3202
		N	5	5
	ABX(DSS+LiPg)	Mean	11.9027	18.7002
		SEM	0.639164	1.9716
		N	5	5
	ABX(DSS+DePg)	Mean	11.0164	16.377
		SEM	0.222507	0.761238
		N	5	5
Supplementary Fig.1n	MLN				LPL
	ABX(DSS+PBS)	ABX(DSS+LiPg)	ABX(DSS+DePg)		ABX(DSS+PBS)	ABX(DSS+LiPg)	ABX(DSS+DePg)
	0.0613065	0.0942149	0.0831858		0.195192	0.251299	0.259119
	0.0851263	0.0704728	0.0755232		0.259462	0.276596	0.214159
	0.108638	0.0743961	0.192845		0.302975	0.224614	0.269806
	0.0812462	0.0802139	0.117926		0.232592	0.250198	0.247937
	0.0885318	0.132929	0.227609		0.226047	0.19709	0.378718
			MLN	LPL
	ABX(DSS+PBS)	Mean	0.0849697	0.243254
		SEM	0.00757196	0.0180956
		N	5	5
	ABX(DSS+LiPg)	Mean	0.0904454	0.239959
		SEM	0.0113583	0.0135073
		N	5	5
	ABX(DSS+DePg)	Mean	0.139418	0.273948
		SEM	0.0302808	0.0278074
		N	5	5

## Sheet: Supplementary Fig.2
Supplementary Fig.2c-Il17a	target gene	Il17a	Column3	Column4	Column5	Column6	Column7	Column8
	reference gene	Gapdh
	grouping	Il17a	Gapdh	∆Ct	-∆∆Ct	2-∆∆Ct
	DSS+PBS	32.508	34.0009	-1.93351	-0.078047	0.947339
	DSS+PBS	32.3689	34.4792	-2.07263	0.0610718	1.04324
	DSS+PBS	32.413	34.8445	-2.02853	0.0169752	1.01184
	DSS+LiPg	31.1508	35.5072	-4.26714	2.25558	4.77527
	DSS+LiPg	31.2882	35.5599	-4.12981	2.11826	4.3417
	DSS+LiPg	31.6087	35.1868	-3.80932	1.79777	3.47682
	DSS+DePg	31.8493	34.9526	-2.9309	0.919351	1.89126
	DSS+DePg	31.2319	34.3255	-3.54835	1.5368	2.9015
	DSS+DePg	31.5511	35.0627	-3.22914	1.21758	2.32557
	grouping	Means	SD
	DSS+PBS	1.00081	0.048893
	DSS+LiPg	4.19793	0.661055
	DSS+DePg	2.37278	0.506771
	Tukey's multiple comparisons test	Mean Diff.	95.00% CI of diff.	Significant?	Summary	Adjusted P Value
	DSS+PBS vs. DSS+LiPg	-3.2	-4.406 to -1.994	Yes	***	0.0005
	DSS+PBS vs. DSS+DePg	-1.373	-2.580 to -0.1669	Yes	*	0.03
	DSS+LiPg vs. DSS+DePg	1.827	0.6202 to 3.033	Yes	**	0.0084
Supplementary Fig.2c-Il6	target gene	Il6
	reference gene	Gapdh
	grouping	Il6	Gapdh	∆Ct	-∆∆Ct	2-∆∆Ct
	DSS+PBS	33.3576	34.0009	-1.08398	0.211026	1.15751
	DSS+PBS	33.9357	34.4792	-0.505789	-0.367162	0.775306
	DSS+PBS	33.4124	34.8445	-1.02909	0.156135	1.1143
	DSS+LiPg	31.213	34.9526	-3.56729	2.69434	6.47257
	DSS+LiPg	30.8917	34.3255	-3.88856	3.01561	8.08705
	DSS+LiPg	31.2499	35.0627	-3.53035	2.6574	6.30896
	DSS+DePg	32.5217	35.5072	-2.89625	2.0233	4.06512
	DSS+DePg	32.0844	35.5599	-3.33356	2.46061	5.50448
	DSS+DePg	32.4111	35.1868	-3.0069	2.13395	4.38917
	grouping	Means	SD
	DSS+PBS	1.01571	0.20931
	DSS+LiPg	6.9562	0.982758
	DSS+DePg	4.65292	0.755062
	Tukey's multiple comparisons test	Mean Diff.	95.00% CI of diff.	Significant?	Summary	Adjusted P Value
	DSS+PBS vs. DSS+LiPg	-5.94	-7.756 to -4.124	Yes	***	0.0001
	DSS+PBS vs. DSS+DePg	-3.637	-5.452 to -1.821	Yes	**	0.0021
	DSS+LiPg vs. DSS+DePg	2.303	0.4878 to 4.119	Yes	*	0.0189
Supplementary Fig.2c-Il10	target gene	Il10
	reference gene	Gapdh
	grouping	Il10	Gapdh	∆Ct	-∆∆Ct	2-∆∆Ct
	DSS+PBS	32.8645	34.9526	-1.91571	0.00849312	1.0059
	DSS+PBS	32.8415	34.3255	-1.93878	0.0315575	1.02211
	DSS+PBS	32.9131	35.0627	-1.86717	-0.0400506	0.972621
	DSS+LiPg	30.0666	34.0009	-4.37494	2.46772	5.53169
	DSS+LiPg	29.2538	34.4792	-5.18774	3.28052	9.71708
	DSS+LiPg	30.0336	34.8445	-4.40788	2.50066	5.65945
	DSS+DePg	32.1187	35.5072	-3.2993	1.39208	2.62456
	DSS+DePg	32.2265	35.5599	-3.19144	1.28422	2.4355
	DSS+DePg	31.5418	35.1868	-3.87614	1.96892	3.91476
	grouping	Means	SD
	DSS+PBS	1.00021	0.0252331
	DSS+LiPg	6.96941	2.38041
	DSS+DePg	2.99161	0.805044
	Tukey's multiple comparisons test	Mean Diff.	95.00% CI of diff.	Significant?	Summary	Adjusted P Value
	DSS+PBS vs. DSS+LiPg	-7.173	-8.439 to -5.908	Yes	***	0.0005
	DSS+PBS vs. DSS+DePg	-1.96	-3.226 to -0.6945	Yes	**	0.0075
	DSS+LiPg vs. DSS+DePg	5.213	3.948 to 6.479	Yes	***	0.0004
Supplementary Fig.2c-Tgfb	target gene	Tgfb
	reference gene	Gapdh
	grouping	Tgfb	Gapdh	∆Ct	-∆∆Ct	2-∆∆Ct
	DSS+PBS	31.1436	34.0009	-3.29793	0.138529	1.10078
	DSS+PBS	31.3627	34.4792	-3.07883	-0.0805716	0.945683
	DSS+PBS	31.3401	34.8445	-3.10145	-0.0579574	0.960623
	DSS+LiPg	30.1593	34.9526	-4.62094	1.46153	2.75401
	DSS+LiPg	31.1402	34.3255	-3.64008	0.480678	1.3954
	DSS+LiPg	30.9219	35.0627	-3.85831	0.698908	1.62328
	DSS+DePg	32.5571	35.5072	-2.86088	-0.298521	0.813086
	DSS+DePg	31.4926	35.5599	-3.92541	0.766005	1.70055
	DSS+DePg	32.1108	35.1868	-3.30718	0.147776	1.10786
	Tukey's multiple comparisons test	Mean Diff.	95.00% CI of diff.	Significant?	Summary	Adjusted P Value
	DSS+PBS vs. DSS+LiPg	-0.92	-2.161 to 0.3215	No	ns	0.1362
	DSS+PBS vs. DSS+DePg	-0.2033	-1.445 to 1.038	No	ns	0.8728
	DSS+LiPg vs. DSS+DePg	0.7167	-0.5248 to 1.958	No	ns	0.2567
Supplementary Fig.2c-Il22	target gene	Il22
	reference gene	Gapdh
	grouping	Il22	Gapdh	∆Ct	-∆∆Ct	2-∆∆Ct
	DSS+PBS	37.4042	34.9526	2.624	0.00423208	1.00294
	DSS+PBS	37.1202	34.3255	2.33997	0.288262	1.22117
	DSS+PBS	37.701	35.0627	2.92072	-0.292494	0.816489
	DSS+LiPg	36.9549	35.5072	1.53688	1.09135	2.13073
	DSS+LiPg	36.2798	35.5599	0.861829	1.7664	3.40204
	DSS+LiPg	36.8057	35.1868	1.38774	1.24048	2.36278
	DSS+DePg	37.0398	34.0009	2.59827	0.0299549	1.02098
	DSS+DePg	36.2306	34.4792	1.78909	0.839139	1.78898
	DSS+DePg	36.5884	34.8445	2.14689	0.481337	1.39604
	Tukey's multiple comparisons test	Mean Diff.	95.00% CI of diff.	Significant?	Summary	Adjusted P Value
	DSS+PBS vs. DSS+LiPg	-1.617	-2.779 to -0.4539	Yes	*	0.0125
	DSS+PBS vs. DSS+DePg	-0.39	-1.553 to 0.7728	No	ns	0.5872
	DSS+LiPg vs. DSS+DePg	1.227	0.06390 to 2.389	Yes	*	0.0407
Supplementary Fig.2d		DSS+PBS			DSS+LiPg			DSS+DePg
	IL-17	121.662	108.941	115.342	245.187	237.116	241.163	216.154	180.361	198.473
	IL-6	101.881	109.386	104.864	173.532	176.689	175.084	152.046	157.547	153.74
	IL-10	48.8592	47.9506	48.376	76.1014	73.0546	74.5213	58.7673	60.9484	59.8149
	TGF-β	124.161	122.047	121.599	121.152	117.062	117.35	121.152	117.927	121.004
	IL-22	19.7392	21.4105	18.9165	24.296	23.1337	23.8611	21.1361	21.5213	20.3337
		DSS+PBS			DSS+LiPg			DSS+DePg
		Mean	SEM	N	Mean	SEM	N	Mean	SEM	N
	IL-17	115.315	3.67206	3	241.155	2.32996	3	198.329	10.3328	3
	IL-6	105.377	2.18172	3	175.102	0.911304	3	154.444	1.6267	3
	IL-10	48.3953	0.26249	3	74.5591	0.879729	3	59.8435	0.62979	3
	TGF-β	122.602	0.790032	3	118.521	1.31813	3	120.028	1.05132	3
	IL-22	20.0221	0.733732	3	23.7636	0.339069	3	20.997	0.349815	3
	IL-17	Tukey's multiple comparisons test	Mean Diff.	95.00% CI of diff.	Significant?	Summary	Adjusted P Value
		DSS+PBS vs. DSS+LiPg	-125.8	-153.9 to -97.75	Yes	***	0.0001
		DSS+PBS vs. DSS+DePg	-83.01	-111.1 to -54.93	Yes	**	0.002
		DSS+LiPg vs. DSS+DePg	42.83	14.74 to 70.91	Yes	*	0.081
	IL-6	Tukey's multiple comparisons test	Mean Diff.	95.00% CI of diff.	Significant?	Summary	Adjusted P Value
		DSS+PBS vs. DSS+LiPg	-69.72	-76.91 to -62.53	Yes	***	0.0001
		DSS+PBS vs. DSS+DePg	-49.07	-56.26 to -41.88	Yes	**	0.003
		DSS+LiPg vs. DSS+DePg	20.66	13.47 to 27.85	Yes	**	0.008
	IL-10	Tukey's multiple comparisons test	Mean Diff.	95.00% CI of diff.	Significant?	Summary	Adjusted P Value
		DSS+PBS vs. DSS+LiPg	-26.16	-28.95 to -23.37	Yes	***	0.0003
		DSS+PBS vs. DSS+DePg	-11.45	-14.24 to -8.659	Yes	**	0.001
		DSS+LiPg vs. DSS+DePg	14.72	11.93 to 17.50	Yes	**	0.005
	TGF-β	Tukey's multiple comparisons test	Mean Diff.	95.00% CI of diff.	Significant?	Summary	Adjusted P Value
		DSS+PBS vs. DSS+LiPg	4.081	-0.5835 to 8.746	No	ns	0.0808
		DSS+PBS vs. DSS+DePg	2.575	-2.090 to 7.239	No	ns	0.2823
		DSS+LiPg vs. DSS+DePg	-1.506	-6.171 to 3.158	No	ns	0.6086
	IL-22	Tukey's multiple comparisons test	Mean Diff.	95.00% CI of diff.	Significant?	Summary	Adjusted P Value
		DSS+PBS vs. DSS+LiPg	-3.742	-5.948 to -1.535	Yes	**	0.0048
		DSS+PBS vs. DSS+DePg	-0.975	-3.181 to 1.232	No	ns	0.4189
		DSS+LiPg vs. DSS+DePg	2.767	0.5601 to 4.973	Yes	*	0.0199
Supplementary Fig.2e-Rorc	target gene	Rorc
	reference gene	Gapdh
	grouping	Rorc	Gapdh	∆Ct	-∆∆Ct	2-∆∆Ct
	DSS+PBS	31.8512	34.9526	-2.92901	-0.295052	0.815043
	DSS+PBS	31.5864	34.3255	-3.19384	-0.030227	0.979266
	DSS+PBS	31.2309	35.0627	-3.54934	0.325279	1.25291
	DSS+LiPg	31.6971	35.5072	-3.7209	0.496837	1.41112
	DSS+LiPg	31.6914	35.5599	-3.7266	0.502539	1.4167
	DSS+LiPg	31.4533	35.1868	-3.9647	0.740638	1.67091
	DSS+DePg	31.5383	34.0009	-2.90327	-0.320791	0.800631
	DSS+DePg	31.5168	34.4792	-2.92472	-0.299346	0.812621
	DSS+DePg	31.0316	34.8445	-3.40988	0.185814	1.13746
	grouping	Means	SD
	DSS+PBS	1.01574	0.221199
	DSS+LiPg	1.49958	0.148408
	DSS+DePg	0.916903	0.1911
	Tukey's multiple comparisons test	Mean Diff.	95.00% CI of diff.	Significant?	Summary	Adjusted P Value
	DSS+PBS vs. DSS+LiPg	-0.4833	-0.9551 to -0.01161	Yes	*	0.0456
	DSS+PBS vs. DSS+DePg	0.1	-0.3717 to 0.5717	No	ns	0.799
	DSS+LiPg vs. DSS+DePg	0.5833	0.1116 to 1.055	Yes	*	0.0211
Supplementary Fig.2e-Foxp3	target gene	Foxp3
	reference gene	Gapdh
	grouping	Foxp3	Gapdh	∆Ct	-∆∆Ct	2-∆∆Ct
	DSS+PBS	32.5016	34.0009	-1.9399	-0.185549	0.879314
	DSS+PBS	32.076	34.4792	-2.36556	0.240111	1.18108
	DSS+PBS	32.3706	34.8445	-2.07089	-0.0545619	0.962887
	DSS+LiPg	34.4605	34.9526	-0.319708	-1.80574	0.286034
	DSS+LiPg	33.9895	34.3255	-0.790769	-1.33468	0.39648
	DSS+LiPg	34.8461	35.0627	0.0659036	-2.19135	0.218946
	DSS+DePg	34.134	35.5072	-1.28398	-0.841473	0.558074
	DSS+DePg	33.9551	35.5599	-1.46291	-0.662541	0.631764
	DSS+DePg	34.1611	35.1868	-1.2569	-0.868552	0.547696
	grouping	Means	SD
	DSS+PBS	1.00776	0.155809
	DSS+LiPg	0.300487	0.089645
	DSS+DePg	0.579178	0.0458357
	Tukey's multiple comparisons test	Mean Diff.	95.00% CI of diff.	Significant?	Summary	Adjusted P Value
	DSS+PBS vs. DSS+LiPg	0.7033	0.4356 to 0.9711	Yes	***	0.0005
	DSS+PBS vs. DSS+DePg	0.4267	0.1589 to 0.6944	Yes	**	0.0066
	DSS+LiPg vs. DSS+DePg	-0.2767	-0.5444 to -0.008920	Yes	*	0.0441
Supplementary Fig.2e-Stat3	target gene	Stat3
	reference gene	Gapdh
	grouping	Stat3	Gapdh	∆Ct	-∆∆Ct	2-∆∆Ct
	DSS+PBS	28.4108	34.0009	-6.03074	-0.207175	0.866232
	DSS+PBS	28.2021	34.4792	-6.23939	0.00148482	1.00103
	DSS+PBS	27.9979	34.8445	-6.4436	0.20569	1.15324
	DSS+LiPg	27.6857	35.5072	-7.73232	1.49441	2.81749
	DSS+LiPg	28.0576	35.5599	-7.36039	1.12248	2.17721
	DSS+LiPg	27.8784	35.1868	-7.53956	1.30165	2.46511
	DSS+DePg	28.2346	34.9526	-6.54566	0.30775	1.23778
	DSS+DePg	28.0016	34.3255	-6.77863	0.540722	1.4547
	DSS+DePg	28.3949	35.0627	-6.3853	0.147393	1.10757
	grouping	Means	SD
	DSS+PBS	1.00683	0.143591
	DSS+LiPg	2.4866	0.320683
	DSS+DePg	1.26668	0.175363
	Tukey's multiple comparisons test	Mean Diff.	95.00% CI of diff.	Significant?	Summary	Adjusted P Value
	DSS+PBS vs. DSS+LiPg	-1.483	-2.047 to -0.9199	Yes	***	0.0005
	DSS+PBS vs. DSS+DePg	-0.26	-0.8235 to 0.3035	No	ns	0.3916
	DSS+LiPg vs. DSS+DePg	1.223	0.6599 to 1.787	Yes	**	0.0013
Supplementary Fig.2e-Stat5	target gene	Stat5
	reference gene	Gapdh
	grouping	Stat5	Gapdh	∆Ct	-∆∆Ct	2-∆∆Ct
	DSS+PBS	31.3225	35.5072	-4.09549	0.219833	1.1646
	DSS+PBS	31.5384	35.5599	-3.87961	0.0039497	1.00274
	DSS+PBS	31.7661	35.1868	-3.65188	-0.223782	0.856317
	DSS+LiPg	31.4025	34.0009	-3.03907	-0.836589	0.559966
	DSS+LiPg	31.1809	34.4792	-3.2606	-0.615055	0.652905
	DSS+LiPg	31.812	34.8445	-2.62953	-1.24613	0.421578
	DSS+DePg	31.2105	34.9526	-3.56979	-0.305873	0.808953
	DSS+DePg	31.5054	34.3255	-3.27481	-0.600847	0.659367
	DSS+DePg	31.5519	35.0627	-3.22839	-0.647272	0.638486
	grouping	Means	SD
	DSS+PBS	1.00789	0.154205
	DSS+LiPg	0.544816	0.116405
	DSS+DePg	0.702269	0.092979
	Tukey's multiple comparisons test	Mean Diff.	95.00% CI of diff.	Significant?	Summary	Adjusted P Value
	DSS+PBS vs. DSS+LiPg	0.4633	0.1579 to 0.7688	Yes	**	0.0083
	DSS+PBS vs. DSS+DePg	0.3033	-0.002127 to 0.6088	No	*	0.0423
	DSS+LiPg vs. DSS+DePg	-0.16	-0.4655 to 0.1455	No	ns	0.3133
Supplementary Fig.2f-Il17a	target gene	Il17a
	reference gene	Gapdh
	grouping	Il17a	Gapdh	∆Ct	-∆∆Ct	2-∆∆Ct
	ABX(DSS+PBS)	32.1396	35.1395	-3.11578	0.0944083	1.06763
	ABX(DSS+PBS)	32.5088	35.4523	-2.74662	-0.27475	0.826594
	ABX(DSS+PBS)	32.0537	35.1744	-3.20171	0.180341	1.13315
	ABX(DSS+LiPg)	32.509	35.4685	-2.82737	-0.193999	0.874179
	ABX(DSS+LiPg)	31.4823	35.3442	-3.8541	0.832732	1.78106
	ABX(DSS+LiPg)	31.5704	35.1964	-3.76593	0.744565	1.67547
	ABX(DSS+DePg)	31.0351	35.0009	-3.73972	0.718356	1.64531
	ABX(DSS+DePg)	31.2341	34.4792	-3.54073	0.519362	1.43332
	ABX(DSS+DePg)	31.5468	34.8445	-3.22805	0.206684	1.15403
	grouping	Means	SD
	ABX(DSS+PBS)	1.00912	0.161436
	ABX(DSS+LiPg)	1.44357	0.495923
	ABX(DSS+DePg)	1.41089	0.246404
	Tukey's multiple comparisons test	Mean Diff.	95.00% CI of diff.	Significant?	Summary	Adjusted P Value
	ABX(DSS+PBS) vs. ABX(DSS+LiPg)	-0.4333	-1.273 to 0.4064	No	ns	0.3222
	ABX(DSS+PBS) vs. ABX(DSS+DePg)	-0.4	-1.240 to 0.4397	No	ns	0.3716
	ABX(DSS+LiPg) vs. ABX(DSS+DePg)	0.03333	-0.8064 to 0.8730	No	ns	0.9919
Supplementary Fig.2f-Il6	target gene	Il6
	reference gene	Gapdh
	grouping	Il6	Gapdh	∆Ct	-∆∆Ct	2-∆∆Ct
	ABX(DSS+PBS)	36.0503	35.1395	0.79495	0.00141003	1.00098
	ABX(DSS+PBS)	36.4568	35.4523	1.20137	-0.405011	0.75523
	ABX(DSS+PBS)	35.6482	35.1744	0.392759	0.403601	1.32281
	ABX(DSS+LiPg)	34.3961	35.0009	-0.378716	1.17508	2.25805
	ABX(DSS+LiPg)	34.2094	34.4792	-0.56544	1.3618	2.57006
	ABX(DSS+LiPg)	34.8141	34.8445	0.0392444	0.757116	1.69011
	ABX(DSS+DePg)	35.0941	35.4685	-0.242298	1.03866	2.05432
	ABX(DSS+DePg)	35.1406	35.3442	-0.195726	0.992087	1.98906
	ABX(DSS+DePg)	35.7014	35.1964	0.365034	0.431326	1.34847
	grouping	Means	SD
	ABX(DSS+PBS)	1.02634	0.284636
	ABX(DSS+LiPg)	2.17274	0.446134
	ABX(DSS+DePg)	1.79728	0.390048
	Tukey's multiple comparisons test	Mean Diff.	95.00% CI of diff.	Significant?	Summary	Adjusted P Value
	ABX(DSS+PBS) vs. ABX(DSS+LiPg)	-1.147	-2.094 to -0.1996	Yes	*	0.0231
	ABX(DSS+PBS) vs. ABX(DSS+DePg)	-0.77	-1.717 to 0.1770	No	ns	0.1028
	ABX(DSS+LiPg) vs. ABX(DSS+DePg)	0.3767	-0.5704 to 1.324	No	ns	0.485
Supplementary Fig.2f-Il10	target gene	Il10
	reference gene	Gapdh
	grouping	Il10	Gapdh	∆Ct	-∆∆Ct	2-∆∆Ct
	ABX(DSS+PBS)	34.9839	35.1395	-0.271508	0.224452	1.16833
	ABX(DSS+PBS)	35.5387	35.4523	0.283315	-0.330371	0.795332
	ABX(DSS+PBS)	35.1024	35.1744	-0.152976	0.105919	1.07618
	ABX(DSS+LiPg)	33.6501	35.0009	-1.12481	1.07775	2.11074
	ABX(DSS+LiPg)	33.7984	34.4792	-0.976502	0.929445	1.90454
	ABX(DSS+LiPg)	34.3814	34.8445	-0.393414	0.346357	1.27135
	ABX(DSS+DePg)	34.3894	35.4685	-0.946924	0.899868	1.8659
	ABX(DSS+DePg)	34.8268	35.3442	-0.509602	0.462545	1.37797
	ABX(DSS+DePg)	35.0549	35.1964	-0.281465	0.234408	1.17642
	grouping	Means	SD
	ABX(DSS+PBS)	1.01328	0.194293
	ABX(DSS+LiPg)	1.76221	0.437424
	ABX(DSS+DePg)	1.47343	0.354509
	Tukey's multiple comparisons test	Mean Diff.	95.00% CI of diff.	Significant?	Summary	Adjusted P Value
	ABX(DSS+PBS) vs. ABX(DSS+LiPg)	-0.7433	-1.604 to 0.1177	No	ns	0.0845
	ABX(DSS+PBS) vs. ABX(DSS+DePg)	-0.46	-1.321 to 0.4010	No	ns	0.3015
	ABX(DSS+LiPg) vs. ABX(DSS+DePg)	0.2833	-0.5777 to 1.144	No	ns	0.5981
Supplementary Fig.2f-Tgfb	target gene	Tgfb
	reference gene	Gapdh
	grouping	Tgfb	Gapdh	∆Ct	-∆∆Ct	2-∆∆Ct
	ABX(DSS+PBS)	31.8613	35.4685	-3.47506	-0.197852	0.871848
	ABX(DSS+PBS)	31.4945	35.3442	-3.84186	0.168954	1.12424
	ABX(DSS+PBS)	31.6346	35.1964	-3.70181	0.0288979	1.02023
	ABX(DSS+LiPg)	32.7314	35.1395	-2.52402	-1.14889	0.450973
	ABX(DSS+LiPg)	33.0722	35.4523	-2.18324	-1.48967	0.356093
	ABX(DSS+LiPg)	32.573	35.1744	-2.6824	-0.990508	0.5033
	ABX(DSS+DePg)	31.8436	35.0009	-2.93127	-0.741645	0.598057
	ABX(DSS+DePg)	31.3627	34.4792	-3.41217	-0.260746	0.834656
	ABX(DSS+DePg)	31.3401	34.8445	-3.43478	-0.238132	0.847843
	grouping	Means	SD
	ABX(DSS+PBS)	1.00544	0.126846
	ABX(DSS+LiPg)	0.436789	0.0746216
	ABX(DSS+DePg)	0.760185	0.140562
	Tukey's multiple comparisons test	Mean Diff.	95.00% CI of diff.	Significant?	Summary	Adjusted P Value
	ABX(DSS+PBS) vs. ABX(DSS+LiPg)	0.5667	0.2768 to 0.8565	Yes	**	0.0023
	ABX(DSS+PBS) vs. ABX(DSS+DePg)	0.2433	-0.04655 to 0.5332	No	ns	0.0927
	ABX(DSS+LiPg) vs. ABX(DSS+DePg)	-0.3233	-0.6132 to -0.03345	Yes	*	0.0326
Supplementary Fig.2f-Il22	target gene	Il22
	reference gene	Gapdh
	grouping	Il22	Gapdh	∆Ct	-∆∆Ct	2-∆∆Ct
	ABX(DSS+PBS)	34.466	35.0009	-0.308845	0.123827	1.08962
	ABX(DSS+PBS)	34.7642	34.4792	-0.0106753	-0.174342	0.886171
	ABX(DSS+PBS)	34.5393	34.8445	-0.235533	0.0505152	1.03563
	ABX(DSS+LiPg)	34.567	35.4685	-0.76938	0.584362	1.49938
	ABX(DSS+LiPg)	34.8038	35.3442	-0.532588	0.34757	1.27242
	ABX(DSS+LiPg)	34.7903	35.1964	-0.546019	0.361002	1.28432
	ABX(DSS+DePg)	35.01	35.1395	-0.245395	0.0603776	1.04274
	ABX(DSS+DePg)	35.3529	35.4523	0.0975509	-0.282569	0.822126
	ABX(DSS+DePg)	34.8106	35.1744	-0.444778	0.259761	1.19728
	grouping	Means	SD
	ABX(DSS+PBS)	1.00381	0.105393
	ABX(DSS+LiPg)	1.35204	0.127739
	ABX(DSS+DePg)	1.02071	0.188544
	Tukey's multiple comparisons test	Mean Diff.	95.00% CI of diff.	Significant?	Summary	Adjusted P Value
	ABX(DSS+PBS) vs. ABX(DSS+LiPg)	-0.3433	-0.7096 to 0.02296	No	ns	0.0635
	ABX(DSS+PBS) vs. ABX(DSS+DePg)	-0.01333	-0.3796 to 0.3530	No	ns	0.9932
	ABX(DSS+LiPg) vs. ABX(DSS+DePg)	0.33	-0.03629 to 0.6963	No	ns	0.073
Supplementary Fig.2g		ABX(DSS+PBS)			ABX(DSS+LiPg)			ABX(DSS+DePg)
	IL-17	183.141	163.868	173.565	167.114	158.153	162.239	159.79	179.166	169.54
	IL-6	154.872	155.893	158.931	160.468	162.491	161.506	156.102	157.547	153.81
	IL-10	86.0255	74.7686	77.8009	79.8022	74.439	74.5213	82.8554	74.6036	76.1434
	TGF-β	138.144	126.777	134.466	105.472	100.176	107.826	117.927	116.346	115.777
	IL-22	22.1695	21.5491	22.1981	22.4284	20.5446	19.311	21.9135	21.7726	22.4573
		ABX(DSS+PBS)			ABX(DSS+LiPg)			ABX(DSS+DePg)
		Mean	SEM	N	Mean	SEM	N	Mean	SEM	N
	IL-17	173.525	5.56373	3	162.502	2.59013	3	169.499	5.59333	3
	IL-6	156.566	1.21895	3	161.488	0.584118	3	155.82	1.08789	3
	IL-10	79.5316	3.36285	3	76.2542	1.77418	3	77.8675	2.53328	3
	TGF-β	133.129	3.34857	3	104.491	2.2623	3	116.683	0.643089	3
	IL-22	21.9722	0.211722	3	20.7613	0.906405	3	22.0478	0.208744	3
	IL-17	Tukey's multiple comparisons test	Mean Diff.	95.00% CI of diff.	Significant?	Summary	Adjusted P Value
		ABX(DSS+PBS) vs. ABX(DSS+LiPg)	11.02	-9.780 to 31.82	No	ns	0.3064
		ABX(DSS+PBS) vs. ABX(DSS+DePg)	4.026	-16.78 to 24.83	No	ns	0.8284
		ABX(DSS+LiPg) vs. ABX(DSS+DePg)	-6.996	-27.80 to 13.81	No	ns	0.5857
	IL-6	Tukey's multiple comparisons test	Mean Diff.	95.00% CI of diff.	Significant?	Summary	Adjusted P Value
		ABX(DSS+PBS) vs. ABX(DSS+LiPg)	-4.923	-9.269 to -0.5758	Yes	*	0.0306
		ABX(DSS+PBS) vs. ABX(DSS+DePg)	0.7458	-3.601 to 5.093	No	ns	0.8616
		ABX(DSS+LiPg) vs. ABX(DSS+DePg)	5.668	1.322 to 10.02	Yes	*	0.0167
	IL-10	Tukey's multiple comparisons test	Mean Diff.	95.00% CI of diff.	Significant?	Summary	Adjusted P Value
		ABX(DSS+PBS) vs. ABX(DSS+LiPg)	3.277	-8.168 to 14.72	No	ns	0.6722
		ABX(DSS+PBS) vs. ABX(DSS+DePg)	1.664	-9.782 to 13.11	No	ns	0.8979
		ABX(DSS+LiPg) vs. ABX(DSS+DePg)	-1.613	-13.06 to 9.833	No	ns	0.9036
	TGF-β	Tukey's multiple comparisons test	Mean Diff.	95.00% CI of diff.	Significant?	Summary	Adjusted P Value
		ABX(DSS+PBS) vs. ABX(DSS+LiPg)	28.64	18.39 to 38.89	Yes	***	0.0003
		ABX(DSS+PBS) vs. ABX(DSS+DePg)	16.45	6.194 to 26.70	Yes	**	0.0063
		ABX(DSS+LiPg) vs. ABX(DSS+DePg)	-12.19	-22.44 to -1.941	Yes	*	0.0249
	IL-22	Tukey's multiple comparisons test	Mean Diff.	95.00% CI of diff.	Significant?	Summary	Adjusted P Value
		ABX(DSS+PBS) vs. ABX(DSS+LiPg)	1.211	-1.179 to 3.601	No	ns	0.3334
		ABX(DSS+PBS) vs. ABX(DSS+DePg)	-0.07563	-2.465 to 2.314	No	ns	0.9948
		ABX(DSS+LiPg) vs. ABX(DSS+DePg)	-1.287	-3.676 to 1.103	No	ns	0.2969
Supplementary Fig.2h-Rorc	target gene	Rorc
	reference gene	Gapdh
	grouping	Rorc	Gapdh	∆Ct	-∆∆Ct	2-∆∆Ct
	ABX(DSS+PBS)	32.1578	35.1395	-3.09758	-0.37035	0.773595
	ABX(DSS+PBS)	31.8589	35.4523	-3.39645	-0.0714815	0.95166
	ABX(DSS+PBS)	31.3456	35.1744	-3.90976	0.441831	1.35833
	ABX(DSS+LiPg)	31.6332	35.4685	-3.70318	0.235251	1.17711
	ABX(DSS+LiPg)	31.4141	35.3442	-3.92232	0.454386	1.3702
	ABX(DSS+LiPg)	31.3687	35.1964	-3.96764	0.49971	1.41393
	ABX(DSS+DePg)	32.2048	35.0009	-2.57004	-0.897894	0.53667
	ABX(DSS+DePg)	31.5783	34.4792	-3.19656	-0.271374	0.82853
	ABX(DSS+DePg)	31.0167	34.8445	-3.7582	0.290273	1.22287
	grouping	Means	SD
	ABX(DSS+PBS)	1.02786	0.299721
	ABX(DSS+LiPg)	1.32041	0.126015
	ABX(DSS+DePg)	0.86269	0.344374
	Tukey's multiple comparisons test	Mean Diff.	95.00% CI of diff.	Significant?	Summary	Adjusted P Value
	ABX(DSS+PBS) vs. ABX(DSS+LiPg)	-0.2933	-0.9763 to 0.3896	No	ns	0.4368
	ABX(DSS+PBS) vs. ABX(DSS+DePg)	0.1633	-0.5196 to 0.8463	No	ns	0.7538
	ABX(DSS+LiPg) vs. ABX(DSS+DePg)	0.4567	-0.2263 to 1.140	No	ns	0.1808
Supplementary Fig.2h-Foxp3	target gene	Foxp3
	reference gene	Gapdh
	No.	grouping
	grouping	Foxp3	Gapdh	∆Ct	-∆∆Ct	2-∆∆Ct
	ABX(DSS+PBS)	33.8201	35.0009	-0.95472	0.37425	1.29617
	ABX(DSS+PBS)	34.1334	34.4792	-0.641506	0.0610366	1.04322
	ABX(DSS+PBS)	34.6297	34.8445	-0.145183	-0.435286	0.739547
	ABX(DSS+LiPg)	33.7126	35.4685	-1.62376	1.04329	2.06092
	ABX(DSS+LiPg)	34.1542	35.3442	-1.18216	0.601688	1.51749
	ABX(DSS+LiPg)	34.2096	35.1964	-1.12676	0.546292	1.46033
	ABX(DSS+DePg)	34.307	35.1395	-0.948418	0.367948	1.29052
	ABX(DSS+DePg)	34.4843	35.4523	-0.771124	0.190654	1.14128
	ABX(DSS+DePg)	33.781	35.1744	-1.47438	0.89391	1.85821
	grouping	Means	SD
	ABX(DSS+PBS)	1.02631	0.278694
	ABX(DSS+LiPg)	1.67958	0.331487
	ABX(DSS+DePg)	1.43	0.378269
	Tukey's multiple comparisons test	Mean Diff.	95.00% CI of diff.	Significant?	Summary	Adjusted P Value
	ABX(DSS+PBS) vs. ABX(DSS+LiPg)	-0.6533	-1.487 to 0.1801	No	ns	0.1152
	ABX(DSS+PBS) vs. ABX(DSS+DePg)	-0.4033	-1.237 to 0.4301	No	ns	0.3618
	ABX(DSS+LiPg) vs. ABX(DSS+DePg)	0.25	-0.5834 to 1.083	No	ns	0.6484
Supplementary Fig.2h-Stat3	target gene	Stat3
	reference gene	Gapdh
	grouping	Stat3	Gapdh	∆Ct	-∆∆Ct	2-∆∆Ct
	ABX(DSS+PBS)	27.8937	35.0009	-6.88114	0.301196	1.23217
	ABX(DSS+PBS)	28.1713	34.4792	-6.6036	0.0236574	1.01653
	ABX(DSS+PBS)	28.5198	34.8445	-6.25509	-0.324854	0.798379
	ABX(DSS+LiPg)	28.2114	35.4685	-7.12494	0.544994	1.45901
	ABX(DSS+LiPg)	27.8146	35.3442	-7.52175	0.941802	1.92093
	ABX(DSS+LiPg)	28.3263	35.1964	-7.01008	0.430139	1.34736
	ABX(DSS+DePg)	28.0372	35.1395	-7.21817	0.638225	1.55641
	ABX(DSS+DePg)	28.2355	35.4523	-7.0199	0.439955	1.35656
	ABX(DSS+DePg)	28.4599	35.1744	-6.79552	0.215574	1.16117
	grouping	Means	SD
	ABX(DSS+PBS)	1.01569	0.216894
	ABX(DSS+LiPg)	1.57577	0.304084
	ABX(DSS+DePg)	1.35805	0.197628
	Tukey's multiple comparisons test	Mean Diff.	95.00% CI of diff.	Significant?	Summary	Adjusted P Value
	ABX(DSS+PBS) vs. ABX(DSS+LiPg)	-0.56	-1.170 to 0.04966	No	ns	0.0682
	ABX(DSS+PBS) vs. ABX(DSS+DePg)	-0.3433	-0.9530 to 0.2663	No	ns	0.2707
	ABX(DSS+LiPg) vs. ABX(DSS+DePg)	0.2167	-0.3930 to 0.8263	No	ns	0.5535
Supplementary Fig.2h-Stat5	target gene	Stat5
	reference gene	Gapdh
	grouping	Stat5	Gapdh	∆Ct	-∆∆Ct	2-∆∆Ct
	ABX(DSS+PBS)	31.1631	35.0009	-3.61176	0.575594	1.49029
	ABX(DSS+PBS)	31.9733	34.4792	-2.80156	-0.234607	0.849916
	ABX(DSS+PBS)	32.0797	34.8445	-2.69518	-0.340987	0.789501
	ABX(DSS+LiPg)	31.6437	35.4685	-3.69269	0.656529	1.57629
	ABX(DSS+LiPg)	32.1785	35.3442	-3.15784	0.121678	1.088
	ABX(DSS+LiPg)	32.082	35.1964	-3.25434	0.218171	1.16326
	ABX(DSS+DePg)	32.5829	35.1395	-2.67252	-0.363642	0.7772
	ABX(DSS+DePg)	32.8117	35.4523	-2.44367	-0.592498	0.663193
	ABX(DSS+DePg)	31.7711	35.1744	-3.48425	0.448085	1.36423
	grouping	Means	SD
	ABX(DSS+PBS)	1.04324	0.388338
	ABX(DSS+LiPg)	1.27585	0.262894
	ABX(DSS+DePg)	0.934874	0.376176
	Tukey's multiple comparisons test	Mean Diff.	95.00% CI of diff.	Significant?	Summary	Adjusted P Value
	ABX(DSS+PBS) vs. ABX(DSS+LiPg)	-0.2333	-1.102 to 0.6356	No	ns	0.7032
	ABX(DSS+PBS) vs. ABX(DSS+DePg)	0.11	-0.7589 to 0.9789	No	ns	0.9213
	ABX(DSS+LiPg) vs. ABX(DSS+DePg)	0.3433	-0.5256 to 1.212	No	ns	0.4891
Supplementary Fig.2i-Il17a	target gene	Il17a
	reference gene	Gapdh
	grouping	Il17a	Gapdh	∆Ct	-∆∆Ct	2-∆∆Ct
	FMT(DSS+PBS)	31.6618	20.649	10.8995	0.0115986	1.00807
	FMT(DSS+PBS)	31.694	20.8701	10.9316	-0.0205432	0.985861
	FMT(DSS+PBS)	31.6645	20.7679	10.9021	0.00894463	1.00622
	FMT(DSS+LiPg)	31.4294	23.0247	8.52746	2.38362	5.21844
	FMT(DSS+LiPg)	31.7264	22.9324	8.82451	2.08657	4.24738
	FMT(DSS+LiPg)	31.3181	22.7487	8.41621	2.49488	5.6368
	FMT(DSS+DePg)	31.2647	22.4275	8.82118	2.0899	4.2572
	FMT(DSS+DePg)	32.0816	22.4699	9.63803	1.27305	2.41673
	FMT(DSS+DePg)	31.4963	22.4332	9.05273	1.85835	3.62593
	grouping	Means	SD
	FMT(DSS+PBS)	1.00005	0.0123233
	FMT(DSS+LiPg)	5.03421	0.712794
	FMT(DSS+DePg)	3.43328	0.935237
	Tukey's multiple comparisons test	Mean Diff.	95.00% CI of diff.	Significant?	Summary	Adjusted P Value
	FMT(DSS+PBS) vs. FMT(DSS+LiPg)	-4.033	-5.734 to -2.332	Yes	***	0.0008
	FMT(DSS+PBS) vs. FMT(DSS+DePg)	-2.433	-4.134 to -0.7325	Yes	*	0.011
	FMT(DSS+LiPg) vs. FMT(DSS+DePg)	1.6	-0.1009 to 3.301	No	ns	0.0627
Supplementary Fig.2i-Il6	target gene	Il6
	reference gene	Gapdh
	grouping	Il6	Gapdh	∆Ct	-∆∆Ct	2-∆∆Ct
	FMT(DSS+PBS)	33.1494	20.649	12.387	0.0836424	1.05969
	FMT(DSS+PBS)	32.8817	20.8701	12.1194	0.351294	1.2757
	FMT(DSS+PBS)	33.668	20.7679	12.9056	-0.434936	0.739726
	FMT(DSS+LiPg)	32.5998	23.0247	9.69791	2.77277	6.8342
	FMT(DSS+LiPg)	32.9047	22.9324	10.0028	2.46791	5.53241
	FMT(DSS+LiPg)	33.0513	22.7487	10.1494	2.3213	4.99783
	FMT(DSS+DePg)	33.0987	22.4275	10.6552	1.81553	3.51988
	FMT(DSS+DePg)	33.0648	22.4699	10.6213	1.84943	3.60357
	FMT(DSS+DePg)	32.8892	22.4332	10.4457	2.02498	4.06987
	grouping	Means	SD
	FMT(DSS+PBS)	1.02504	0.269664
	FMT(DSS+LiPg)	5.78815	0.944518
	FMT(DSS+DePg)	3.73111	0.296345
	Tukey's multiple comparisons test	Mean Diff.	95.00% CI of diff.	Significant?	Summary	Adjusted P Value
	FMT(DSS+PBS) vs. FMT(DSS+LiPg)	-4.76	-6.241 to -3.279	Yes	***	0.0002
	FMT(DSS+PBS) vs. FMT(DSS+DePg)	-2.703	-4.185 to -1.222	Yes	**	0.0033
	FMT(DSS+LiPg) vs. FMT(DSS+DePg)	2.057	0.5755 to 3.538	Yes	*	0.0126
Supplementary Fig.2i-Il10	target gene	Il10
	reference gene	Gapdh
	grouping	Il10	Gapdh	∆Ct	-∆∆Ct	2-∆∆Ct
	FMT(DSS+PBS)	31.8437	20.649	11.0813	0.475084	1.39
	FMT(DSS+PBS)	32.8988	20.8701	12.1364	-0.580043	0.668944
	FMT(DSS+PBS)	32.2138	20.7679	11.4514	0.104958	1.07546
	FMT(DSS+LiPg)	33.0858	23.0247	10.1839	1.37249	2.58917
	FMT(DSS+LiPg)	32.3714	22.9324	9.46951	2.08688	4.24829
	FMT(DSS+LiPg)	33.1482	22.7487	10.2463	1.31014	2.47965
	FMT(DSS+DePg)	33.689	22.4275	11.2455	0.310908	1.24049
	FMT(DSS+DePg)	33.6297	22.4699	11.1861	0.370268	1.29259
	FMT(DSS+DePg)	34.2303	22.4332	11.7867	-0.230339	0.852435
	grouping	Means	SD
	FMT(DSS+PBS)	1.0448	0.361504
	FMT(DSS+LiPg)	3.1057	0.991024
	FMT(DSS+DePg)	1.12851	0.240499
	Tukey's multiple comparisons test	Mean Diff.	95.00% CI of diff.	Significant?	Summary	Adjusted P Value
	FMT(DSS+PBS) vs. FMT(DSS+LiPg)	-2.06	-3.626 to -0.4942	Yes	*	0.0161
	FMT(DSS+PBS) vs. FMT(DSS+DePg)	-0.08	-1.646 to 1.486	No	ns	0.9866
	FMT(DSS+LiPg) vs. FMT(DSS+DePg)	1.98	0.4142 to 3.546	Yes	*	0.0191
Supplementary Fig.2i-Tgfb	target gene	Tgfb
	reference gene	Gapdh
	grouping	Tgfb	Gapdh	∆Ct	-∆∆Ct	2-∆∆Ct
	FMT(DSS+PBS)	31.2503	22.4275	8.80673	-0.332551	0.794131
	FMT(DSS+PBS)	30.46	22.4699	8.01651	0.457667	1.37332
	FMT(DSS+PBS)	31.0428	22.4332	8.59929	-0.125116	0.916931
	FMT(DSS+LiPg)	29.8666	23.0247	6.96466	1.50952	2.84715
	FMT(DSS+LiPg)	30.1054	22.9324	7.20345	1.27073	2.41283
	FMT(DSS+LiPg)	30.2095	22.7487	7.30754	1.16664	2.24488
	FMT(DSS+DePg)	28.3814	20.649	7.61907	0.855103	1.80889
	FMT(DSS+DePg)	28.1194	20.8701	7.35704	1.11714	2.16916
	FMT(DSS+DePg)	28.4909	20.7679	7.72854	0.74564	1.67672
	grouping	Means	SD
	FMT(DSS+PBS)	1.02813	0.305185
	FMT(DSS+LiPg)	2.50162	0.310797
	FMT(DSS+DePg)	1.88492	0.254874
	Tukey's multiple comparisons test	Mean Diff.	95.00% CI of diff.	Significant?	Summary	Adjusted P Value
	FMT(DSS+PBS) vs. FMT(DSS+LiPg)	-1.473	-2.205 to -0.7413	Yes	**	0.002
	FMT(DSS+PBS) vs. FMT(DSS+DePg)	-0.86	-1.592 to -0.1279	Yes	*	0.0263
	FMT(DSS+LiPg) vs. FMT(DSS+DePg)	0.6133	-0.1187 to 1.345	No	ns	0.0933
Supplementary Fig.2i-Il22	target gene	Il22
	reference gene	Gapdh
	grouping	Il22	Gapdh	∆Ct	-∆∆Ct	2-∆∆Ct
	FMT(DSS+PBS)	37.32	22.4275	14.8765	0.0259768	1.01817
	FMT(DSS+PBS)	37.7545	22.4699	15.3109	-0.408476	0.753419
	FMT(DSS+PBS)	36.9635	22.4332	14.5199	0.382499	1.3036
	FMT(DSS+LiPg)	35.5303	23.0247	12.6284	2.27407	4.83686
	FMT(DSS+LiPg)	35.4128	22.9324	12.5109	2.39159	5.24734
	FMT(DSS+LiPg)	34.9984	22.7487	12.0964	2.80602	6.99351
	FMT(DSS+DePg)	34.634	20.649	13.8717	1.03075	2.04309
	FMT(DSS+DePg)	34.6306	20.8701	13.8682	1.03422	2.048
	FMT(DSS+DePg)	34.4175	20.7679	13.6551	1.24732	2.37399
	grouping	Means	SD
	FMT(DSS+PBS)	1.02506	0.275155
	FMT(DSS+LiPg)	5.69257	1.14519
	FMT(DSS+DePg)	2.15503	0.189646
	Tukey's multiple comparisons test	Mean Diff.	95.00% CI of diff.	Significant?	Summary	Adjusted P Value
	FMT(DSS+PBS) vs. FMT(DSS+LiPg)	-3.937	-4.422 to -3.451	Yes	***	0.0003
	FMT(DSS+PBS) vs. FMT(DSS+DePg)	-1.063	-1.549 to -0.5781	Yes	*	0.013
	FMT(DSS+LiPg) vs. FMT(DSS+DePg)	2.873	2.388 to 3.359	Yes	**	0.0065
Supplementary Fig.2j			FMT(DSS+PBS)			FMT(DSS+LiPg)			FMT(DSS+DePg)
	IL-17		85.1733	88.785	94.7286	198.04	213.525	205.571	124.855	118.367	113.674
	IL-6		82.9326	88.9532	85.7102	129.991	134.546	132.191	116.56	115.672	112.277
	IL-10		36.4467	38.9434	37.6744	64.3764	66.4714	66.0324	58.1573	59.7852	58.9656
	TGF-β		115.635	120.559	141.228	142.795	142.971	138.313	124.161	134.466	141.575
	IL-22		24.4532	22.3417	21.9702	26.0826	27.1469	28.1091	24.296	23.1337	23.8611
			FMT(DSS+PBS)			FMT(DSS+LiPg)			FMT(DSS+DePg)
			Mean	SEM	N	Mean	SEM	N	Mean	SEM	N
	IL-17		89.5623	2.78563	3	205.712	4.47065	3	118.965	3.24129	3
	IL-6		85.8653	1.73973	3	132.243	1.31502	3	114.836	1.30525	3
	IL-10		37.6882	0.720764	3	65.6267	0.637885	3	58.9694	0.469951	3
	TGF-β		125.807	7.84015	3	141.36	1.52409	3	133.401	5.05496	3
	IL-22		22.9217	0.773246	3	27.1129	0.585254	3	23.7636	0.339069	3
	IL-17	Tukey's multiple comparisons test	Mean Diff.	95.00% CI of diff.	Significant?	Summary	Adjusted P Value
		FMT(DSS+PBS) vs. FMT(DSS+LiPg)	-116.1	-131.6 to -100.7	Yes	***	0.0008
		FMT(DSS+PBS) vs. FMT(DSS+DePg)	-29.4	-44.90 to -13.91	Yes	*	0.0276
		FMT(DSS+LiPg) vs. FMT(DSS+DePg)	86.75	71.25 to 102.2	Yes	**	0.01
	IL-6	Tukey's multiple comparisons test	Mean Diff.	95.00% CI of diff.	Significant?	Summary	Adjusted P Value
		FMT(DSS+PBS) vs. FMT(DSS+LiPg)	-46.38	-52.74 to -40.01	Yes	***	0.0001
		FMT(DSS+PBS) vs. FMT(DSS+DePg)	-28.97	-35.34 to -22.60	Yes	**	0.0081
		FMT(DSS+LiPg) vs. FMT(DSS+DePg)	17.41	11.04 to 23.77	Yes	**	0.0045
	IL-10	Tukey's multiple comparisons test	Mean Diff.	95.00% CI of diff.	Significant?	Summary	Adjusted P Value
		FMT(DSS+PBS) vs. FMT(DSS+LiPg)	-27.94	-30.62 to -25.26	Yes	***	0.0002
		FMT(DSS+PBS) vs. FMT(DSS+DePg)	-21.28	-23.96 to -18.60	Yes	**	0.0041
		FMT(DSS+LiPg) vs. FMT(DSS+DePg)	6.657	3.974 to 9.341	Yes	**	0.0079
	TGF-β	Tukey's multiple comparisons test	Mean Diff.	95.00% CI of diff.	Significant?	Summary	Adjusted P Value
		FMT(DSS+PBS) vs. FMT(DSS+LiPg)	-15.55	-39.23 to 8.127	No	ns	0.1893
		FMT(DSS+PBS) vs. FMT(DSS+DePg)	-7.593	-31.27 to 16.09	No	ns	0.6125
		FMT(DSS+LiPg) vs. FMT(DSS+DePg)	7.959	-15.72 to 31.64	No	ns	0.586
	IL-22	Tukey's multiple comparisons test	Mean Diff.	95.00% CI of diff.	Significant?	Summary	Adjusted P Value
		FMT(DSS+PBS) vs. FMT(DSS+LiPg)	-4.191	-6.765 to -1.617	Yes	**	0.0059
		FMT(DSS+PBS) vs. FMT(DSS+DePg)	-0.8419	-3.416 to 1.732	No	ns	0.6014
		FMT(DSS+LiPg) vs. FMT(DSS+DePg)	3.349	0.7756 to 5.923	Yes	*	0.0169
Supplementary Fig.2k-Rorc	target gene	Rorc
	reference gene	Gapdh
	grouping	Rorc	Gapdh	∆Ct	-∆∆Ct	2-∆∆Ct
	FMT(DSS+PBS)	31.3523	24.4275	7.24208	0.00960368	1.00668
	FMT(DSS+PBS)	31.1172	24.4699	7.00697	0.244711	1.18486
	FMT(DSS+PBS)	31.6162	23.4332	7.506	-0.254315	0.838385
	FMT(DSS+LiPg)	28.6223	23.0247	5.72037	1.53132	2.89049
	FMT(DSS+LiPg)	28.6055	22.9324	5.70357	1.54812	2.92435
	FMT(DSS+LiPg)	28.4375	22.7487	5.53557	1.71612	3.2855
	FMT(DSS+DePg)	27.1778	20.649	6.41542	0.836265	1.78542
	FMT(DSS+DePg)	27.006	20.8701	6.24362	1.00807	2.01122
	FMT(DSS+DePg)	27.1969	20.7679	6.43456	0.817129	1.7619
	grouping	Means	SD
	FMT(DSS+PBS)	1.00997	0.173259
	FMT(DSS+LiPg)	3.03345	0.218942
	FMT(DSS+DePg)	1.85284	0.137657
	Tukey's multiple comparisons test	Mean Diff.	95.00% CI of diff.	Significant?	Summary	Adjusted P Value
	FMT(DSS+PBS) vs. FMT(DSS+LiPg)	-2.023	-2.474 to -1.572	Yes	***	0.0005
	FMT(DSS+PBS) vs. FMT(DSS+DePg)	-0.8433	-1.294 to -0.3925	Yes	*	0.0296
	FMT(DSS+LiPg) vs. FMT(DSS+DePg)	1.18	0.7291 to 1.631	Yes	**	0.0059
Supplementary Fig.2k-Foxp3	target gene	Foxp3
	reference gene	Gapdh
	grouping	Foxp3	Gapdh	∆Ct	-∆∆Ct	2-∆∆Ct
	FMT(DSS+PBS)	29.2605	23.0247	6.35853	0.0144066	1.01004
	FMT(DSS+PBS)	29.3085	22.9324	6.40656	-0.0336251	0.976962
	FMT(DSS+PBS)	29.2557	22.7487	6.35372	0.0192184	1.01341
	FMT(DSS+LiPg)	32.2571	24.4275	8.14686	-1.77393	0.292412
	FMT(DSS+LiPg)	32.8258	24.4699	8.71564	-2.34271	0.19714
	FMT(DSS+LiPg)	32.8296	23.4332	8.71936	-2.34642	0.196633
	FMT(DSS+DePg)	28.1776	20.649	7.4152	-1.04227	0.485564
	FMT(DSS+DePg)	28.1591	20.8701	7.39677	-1.02384	0.491806
	FMT(DSS+DePg)	28.0874	20.7679	7.32504	-0.952106	0.516877
	grouping	Means	SD
	FMT(DSS+PBS)	1.00014	0.0201399
	FMT(DSS+LiPg)	0.228728	0.0551519
	FMT(DSS+DePg)	0.498083	0.0165733
	Tukey's multiple comparisons test	Mean Diff.	95.00% CI of diff.	Significant?	Summary	Adjusted P Value
	FMT(DSS+PBS) vs. FMT(DSS+LiPg)	0.6733	0.3666 to 0.9800	Yes	**	0.0013
	FMT(DSS+PBS) vs. FMT(DSS+DePg)	0.4267	0.1200 to 0.7334	Yes	*	0.0125
	FMT(DSS+LiPg) vs. FMT(DSS+DePg)	-0.2467	-0.5534 to 0.06005	No	ns	0.1064
Supplementary Fig.2k-Stat3	target gene	Stat3
	reference gene	Gapdh
	grouping	Stat3	Gapdh	∆Ct	-∆∆Ct	2-∆∆Ct
	FMT(DSS+PBS)	27.8362	23.4275	4.39266	0.166747	1.12252
	FMT(DSS+PBS)	28.0139	23.4699	4.57033	-0.0109187	0.99246
	FMT(DSS+PBS)	28.1588	23.4332	4.71524	-0.155828	0.897617
	FMT(DSS+LiPg)	26.4882	23.0247	3.58624	0.973171	1.96315
	FMT(DSS+LiPg)	26.5098	22.9324	3.60784	0.951573	1.93398
	FMT(DSS+LiPg)	26.7202	22.7487	3.81828	0.741126	1.67148
	FMT(DSS+DePg)	24.6975	20.649	3.93512	0.624286	1.54145
	FMT(DSS+DePg)	24.7654	20.8701	4.00309	0.556324	1.47052
	FMT(DSS+DePg)	24.8472	20.7679	4.08488	0.474533	1.38947
	grouping	Means	SD
	FMT(DSS+PBS)	1.0042	0.112912
	FMT(DSS+LiPg)	1.8562	0.160639
	FMT(DSS+DePg)	1.46714	0.076046
	Tukey's multiple comparisons test	Mean Diff.	95.00% CI of diff.	Significant?	Summary	Adjusted P Value
	FMT(DSS+PBS) vs. FMT(DSS+LiPg)	-0.85	-1.151 to -0.5490	Yes	***	0.0003
	FMT(DSS+PBS) vs. FMT(DSS+DePg)	-0.4633	-0.7643 to -0.1624	Yes	**	0.0077
	FMT(DSS+LiPg) vs. FMT(DSS+DePg)	0.3867	0.08569 to 0.6876	Yes	*	0.0179
Supplementary Fig.2k-Stat5	target gene	Stat5
	reference gene	Gapdh
	grouping	Stat5	Gapdh	∆Ct	-∆∆Ct	2-∆∆Ct
	FMT(DSS+PBS)	27.358	23.4275	3.91447	0.0397896	1.02796
	FMT(DSS+PBS)	27.5196	23.4699	4.07606	-0.121803	0.919038
	FMT(DSS+PBS)	27.3158	23.4332	3.87225	0.0820134	1.05849
	FMT(DSS+LiPg)	28.7275	23.0247	5.82555	-1.87129	0.273329
	FMT(DSS+LiPg)	28.6253	22.9324	5.72334	-1.76908	0.293396
	FMT(DSS+LiPg)	28.8958	22.7487	5.99387	-2.03961	0.24323
	FMT(DSS+DePg)	25.7022	20.649	4.93981	-0.985553	0.505032
	FMT(DSS+DePg)	25.4705	20.8701	4.70813	-0.753869	0.593011
	FMT(DSS+DePg)	25.4935	20.7679	4.73109	-0.776833	0.583647
	grouping	Means	SD
	FMT(DSS+PBS)	1.00183	0.0733085
	FMT(DSS+LiPg)	0.269985	0.02525
	FMT(DSS+DePg)	0.560563	0.0483188
	Tukey's multiple comparisons test	Mean Diff.	95.00% CI of diff.	Significant?	Summary	Adjusted P Value
	FMT(DSS+PBS) vs. FMT(DSS+LiPg)	0.6433	0.3942 to 0.8925	Yes	***	0.0005
	FMT(DSS+PBS) vs. FMT(DSS+DePg)	0.42	0.1709 to 0.6691	Yes	**	0.005
	FMT(DSS+LiPg) vs. FMT(DSS+DePg)	-0.2233	-0.4725 to 0.02579	No	ns	0.0743

## Sheet: Supplementary Fig.3
Supplementary Fig.3c	Species names	DSS+LiPg	DSS+LiPg2	DSS+LiPg3	FMT(DSS+LiPg)	FMT(DSS+LiPg)2	FMT(DSS+LiPg)3
	Duncaniella_dubosii	0.148239	0.142504	0.129464	0.482158	0.46496	0.319919
	Bacteroides_intestinalis	0.00310708	0.00364609	0.015985	0.0050331	0.0859349	0.185356
	Akkermansia_muciniphila	0.143747	0.160474	0.193308	0.0226017	0.100524	0.152761
	Other	0.0477636	0.0648099	0.0655388	0.1068	0.0715521	0.135246
	Bacteroides_caecimuris	0.0280534	0.0200523	0.0140545	0.204282	0.0986341	0.0763169
	Phocaeicola_vulgatus	0.0101089	0.00550173	0.013302	0.0090893	0.110429	0.0430019
	uncultured_bacterium	0.010088	0.0222314	0.00510374	0.00663804	0.0108028	0.0228689
	Bacteroides_cellulosilyticus	0.00739762	0.00916025	0.0405719	0.000427837	0.00729023	0.0165067
	Duncaniella_sp._B8	0.00606662	0.00554205	0.00493955	0.0140773	0.012095	0.0100652
	Muribaculum_intestinale	0.00472397	0.00453463	0.00588549	0.0142721	0.0118112	0.00907388
	Faecalibaculum_rodentium	7.07e-06	2.29e-05	2.97e-06	0.0828439	0.00429414	0.00818614
	Bacteroides_uniformis	0.0385119	0.0224068	0.0190732	0.0213802	0.00695895	0.00602994
	Bacteroides_xylanisolvens	0.00428468	0.00309975	0.00449816	0.0207014	0.00652523	0.0046535
	Parabacteroides_distasonis	0.0566369	0.0359609	0.0979293	0.00499437	0.00557388	0.00449152
	Flavonifractor_plautii	0.0184141	0.0251589	0.00587394	2.08e-05	0.000229845	0.00211171
	[Clostridium]_innocuum	0.0320975	0.0680014	0.0488806	1.15e-05	0.000230511	0.00144202
	Bacteroides_thetaiotaomicron	0.324583	0.279123	0.231661	0.00459547	0.00132513	0.000973244
	Blautia_pseudococcoides	0.0148204	0.035006	0.0388377	4.86e-05	0.000376786	0.000531808
	Escherichia_coli	0.0153419	0.0193877	0.0290921	9.26e-06	0.000452587	0.000464608
	Helicobacter_cinaedi	0.0226573	0.01855	0.0251669	0	1.11e-07	2.32e-07
	Klebsiella_pneumoniae	0.0633503	0.0548263	0.0108316	1.56e-05	0	0
Supplementary Fig.3d	Phylum names	DSS+LiPg			FMT(DSS+LiPg)
	Bacteroidota	0.650899	0.544591	0.599344	0.828377	0.848182	0.708386	k__Bacteria;p__Bacteroidota
	Firmicutes	0.0781995	0.154606	0.126583	0.0964794	0.0336468	0.104299	k__Bacteria;p__Bacillota
	Actinomycetota	0.0914518	0.0968482	0.0475513	0.0428282	0.00419603	0.00670171	k__Bacteria;p__Actinomycetota
	Verrucomicrobiota	0.143757	0.160487	0.193328	0.0226037	0.100532	0.152766	k__Bacteria;p__Verrucomicrobiota
	unclassified	0.0120869	0.0237551	0.00713373	0.00950646	0.0127857	0.0267881	unclassified
	Uroviricota	7.72003e-05	5.92401e-05	6.76911e-05	0.00018167	0.000355921	0.00037887	k__Heunggongvirae;p__Uroviricota
	Candidatus_Saccharibacteria	0	0	0	6.97032e-06	0	0	k__Bacteria;p__Candidatus_Saccharibacteria
	Campylobacterota	0.02318	0.0189692	0.0257945	5.11745e-06	0.000157817	0.000322097	k__Bacteria;p__Campylobacterota
	Ascomycota	9.33679e-05	0.000296891	1.08966e-05	4.76452e-06	2.69688e-05	0.000109374	k__Fungi;p__Ascomycota
	Thermodesulfobacteriota	0.000137964	6.28304e-05	0.000159074	2.55873e-06	4.19515e-05	0.000129766	k__Bacteria;p__Thermodesulfobacteriota
	Basidiomycota	1.98727e-05	1.31875e-05	1.651e-07	2.02933e-06	2.21965e-06	9.50071e-06	k__Fungi;p__Basidiomycota
	Phixviricota	3.97454e-06	2.41655e-06	1.08966e-05	8.82319e-07	1.52046e-05	2.43311e-05	k__Sangervirae;p__Phixviricota
	Euryarchaeota	3.8196e-05	0.000143888	7.09931e-06	5.29392e-07	9.65549e-06	1.66842e-05	k__Archaea;p__Euryarchaeota
	Cossaviricota	3.09879e-06	7.52583e-06	5.77851e-07	1.76464e-07	2.21965e-07	0	k__Shotokuvirae;p__Cossaviricota
	Chloroflexota	0	0	0	8.82319e-08	2.21965e-07	4.63449e-07	k__Bacteria;p__Chloroflexota
	Spirochaetota	0	0	0	8.82319e-08	4.43931e-07	9.96416e-06	k__Bacteria;p__Spirochaetota
	Mucoromycota	2.6946e-07	6.90444e-07	8.25501e-08	8.82319e-08	9.10058e-06	2.31725e-07	k__Fungi;p__Mucoromycota
	Hofneiviricota	0	0	0	8.82319e-08	6.65896e-06	9.26899e-06	k__Loebvirae;p__Hofneiviricota
	Duplornaviricota	1.88622e-06	6.0759e-06	1.1557e-06	8.82319e-08	7.76879e-07	2.31725e-07	k__Orthornavirae;p__Duplornaviricota
	Artverviricota	4.94459e-05	0.000149481	6.68656e-06	8.82319e-08	1.09873e-05	3.59173e-05	k__Pararnavirae;p__Artverviricota
	Candidatus_Thermoplasmatota	4.71555e-07	1.03567e-06	1.40335e-06	0	0	0	k__Archaea;p__Candidatus_Thermoplasmatota
	Candidatus_Melainabacteria	0	0	0	0	1.74243e-05	9.96416e-06	k__Bacteria;p__Candidatus_Melainabacteria
	Deinococcota	0	0	8.25501e-08	0	0	0	k__Bacteria;p__Deinococcota
	Fusobacteriota	0	0	8.25501e-08	0	0	0	k__Bacteria;p__Fusobacteriota
	Planctomycetota	0	0	2.4765e-07	0	0	0	k__Bacteria;p__Planctomycetota
	Nucleocytoviricota	0	0	0	0	2.21965e-07	4.63449e-07	k__Bamfordvirae;p__Nucleocytoviricota
	Preplasmiviricota	6.7365e-08	0	0	0	0	0	k__Bamfordvirae;p__Preplasmiviricota
	Kitrinoviricota	0	2.07133e-07	0	0	0	0	k__Orthornavirae;p__Kitrinoviricota
	Negarnaviricota	1.3473e-07	2.07133e-07	0	0	0	0	k__Orthornavirae;p__Negarnaviricota
	Pisuviricota	0	0	0	0	7.76879e-07	1.39035e-06	k__Orthornavirae;p__Pisuviricota
Supplementary Fig.3e	DSS+LiPg	FMT(DSS+LiPg)
	65.0899	82.8377
	54.4591	84.8182
	59.9344	70.8386
	DSS+LiPg	Mean	59.8278
		SEM	3.06931
		N	3
	FMT(DSS+LiPg)	Mean	79.4982
		SEM	4.36737
		N	3
Supplementary Fig.3f	DSS+LiPg	FMT(DSS+LiPg)
	12.82	9.64794
	15.4606	3.36468
	12.6583	6.42993
	DSS+LiPg	Mean	13.6463
		SEM	0.908355
		N	3
	FMT(DSS+LiPg)	Mean	6.48085
		SEM	1.814
		N	3
Supplementary Fig.3g	DSS+LiPg	FMT(DSS+LiPg)
	14.3757	2.26037
	16.0487	10.0532
	19.3328	15.2766
	DSS+LiPg	Mean	16.5857
		SEM	1.45595
		N	3
	FMT(DSS+LiPg)	Mean	9.19674
		SEM	3.78179
		N	3
Supplementary Fig.3h	DSS+LiPg	FMT(DSS+LiPg)
	4.14518	4.28282
	9.68482	0.419603
	4.75513	4.67017
	DSS+LiPg	Mean	6.19504
		SEM	1.75375
		N	3
	FMT(DSS+LiPg)	Mean	3.1242
		SEM	1.35691
		N	3

[truncated: 9 more sheets: Supplementary Fig.4, Supplementary Fig.5, Supplementary Fig.7, Supplementary Fig.8, Supplementary Fig.9, Supplementary Fig.10, Supplementary Fig.11, Supplementary Fig.12b, Supplementary Fig.13]
